# Supplementary material for: A biofilm-tropic Pseudomonas aeruginosa bacteriophage uses the exopolysaccharide Psl as receptor
Source: eLife. 2025 Aug 11;13:RP102352. doi: 10.7554/eLife.102352 (PMC12339003; doi:10.7554/eLife.102352)
Supplement: Figure 1—source data 1. [file elife-102352-fig1-data1.zip › Figure1A_source data.csv]

	Ocp-2	Ocp-2	Ocp-2	Ocp-2	Ocp-2	Ocp-2	Ocp-2	Ocp-2	Ocp-2	Ocp-2	Ocp-2	Clew-1	Clew-1	Clew-1	Clew-1	Clew-1	Clew-1	Clew-1	Clew-1	Clew-1	Clew-1	Clew-1
WT	1.1e+010	4.3e+009	1.1e+010	7.0e+009	8.7e+009	2.7e+009	1.0e+010	7.7e+009	4.0e+009	5.3e+009	1.3e+010	1	1.0	1	1.0	1.0	1.0	1	1.0	1.0	1.0	1
∆fliF2	2.0e+010	4.6e+010	7.3e+010	7.7e+010	1.1e+010	5.7e+009	5.3e+009	2.3e+009	2.7e+010	8.3e+009	2.7e+009	1e+010	1.3e+010	3e+010	1.3e+010	1.6e+010	1.1e+010	8e+009	4.3e+009	8.7e+010	1.7e+010	7e+009
