# Supplementary material for: A biofilm-tropic Pseudomonas aeruginosa bacteriophage uses the exopolysaccharide Psl as receptor
Source: eLife. 2025 Aug 11;13:RP102352. doi: 10.7554/eLife.102352 (PMC12339003; doi:10.7554/eLife.102352)
Supplement: Figure 1—source data 2. [file elife-102352-fig1-data2.zip › Figure1D_source data.csv]

	Ocp-2	Ocp-2	Ocp-2	Ocp-2	Ocp-2	Ocp-2	Ocp-2	Ocp-2	Clew-1	Clew-1	Clew-1	Clew-1	Clew-1	Clew-1	Clew-1	Clew-1
∆fliF2	7.7e+010	1.1e+010	5.7e+009	5.3e+009	2.3e+009	2.7e+010	8.3e+009	2.7e+009	1.30e+010	1.6e+010	1.1e+010	8.0e+009	4.3e+009	8.7e+010	1.7e+010	7.0e+009
∆fliF2/vector	2.6e+010	3.7e+010	1.0e+010	6.0e+009	5.0e+009	5.7e+009	7.7e+009	7.0e+009	1.67e+010	2.0e+010	3.0e+010	6.7e+009	2.0e+010	4.8e+009	6.7e+009	6.7e+009
∆fliF2/PA2133	4.3e+010	5.7e+010	1.6e+010	5.8e+009	3.0e+009	6.0e+009	5.7e+009	9.7e+009	1.00	1.0	1.0	1.0	1.0	1.0	1.0	1.0
