# Supplementary material for: A biofilm-tropic Pseudomonas aeruginosa bacteriophage uses the exopolysaccharide Psl as receptor
Source: eLife. 2025 Aug 11;13:RP102352. doi: 10.7554/eLife.102352 (PMC12339003; doi:10.7554/eLife.102352)
Supplement: Figure 1—source data 3. [file elife-102352-fig1-data3.zip › Figure1E_source data.csv]

	Ocp-2	Ocp-2	Ocp-2	Ocp-2	Ocp-2	Ocp-2	Ocp-2	Clew-1	Clew-1	Clew-1	Clew-1	Clew-1	Clew-1	Clew-1
WT	7.7e+010	8.7e+009	2.7e+009	7.7e+009	4.0e+009	5.3e+009	1.3e+010	1.0	1.0	1	1.0	1.0	1.0	1.0
∆wspF	4.3e+010	7.0e+009	4.3e+009	5.3e+009	2.7e+009	7.7e+009	4.0e+009	1.7e+010	1.7e+010	2e+010	5.7e+009	1.3e+010	9.3e+009	1.3e+010
