# Supplementary material for: A biofilm-tropic Pseudomonas aeruginosa bacteriophage uses the exopolysaccharide Psl as receptor
Source: eLife. 2025 Aug 11;13:RP102352. doi: 10.7554/eLife.102352 (PMC12339003; doi:10.7554/eLife.102352)
Supplement: Figure 2—source data 1. [file elife-102352-fig2-data1.zip › Figure2C_source data.csv]

	Ocp-2	Ocp-2	Ocp-2	Ocp-2	Ocp-2	Ocp-2	Clew-1	Clew-1	Clew-1	Clew-1	Clew-1	Clew-1
∆fliF2	1.50e+010	7.6e+009	2.7e+009	3.7e+009	8.6e+009	3.0e+009	2.3e+010	2.6e+010	6.7e+009	8.0e+009	7.6e+009	5.3e+009
∆fliF2 ∆pslC/pPSV35-CV	5.30e+010	1.0e+010	8.6e+009	1.3e+010	6.7e+009	1.0e+010	1.0	1.0	1.0	1.0	1.0	1.0
∆fliF2 ∆pslC/pPSV35-CV-pslC	9.30e+010	1.3e+010	6.0e+009	1.7e+010	2.0e+010	1.2e+010	1.7e+010	1.0e+010	1.0e+010	1.0e+010	6.7e+009	2.0e+009
∆fliF2 ∆pslD/pPSV35-CV	6.00e+010	2.3e+010	1.7e+010	1.7e+010	1.0e+010	1.2e+010	1.0	1.0	1.0	1.0	1.0	1.0
∆fliF2 ∆pslD/pPSV35-CV-pslD	1.09e+010	1.3e+010	1.7e+010	5.0e+009	2.3e+010	8.0e+009	2.7e+010	1.3e+010	6.7e+009	1.3e+010	3.3e+010	1.4e+010
