# Supplementary material for: A biofilm-tropic Pseudomonas aeruginosa bacteriophage uses the exopolysaccharide Psl as receptor
Source: eLife. 2025 Aug 11;13:RP102352. doi: 10.7554/eLife.102352 (PMC12339003; doi:10.7554/eLife.102352)
Supplement: Figure 3—source data 1. [file elife-102352-fig3-data1.zip › Figure3A_source data.csv]

WT	∆pslC	∆fliF2	∆fliF2 ∆pslC
3.8e+007	3.0e+003	1.0e+008	2.00e+004
2.5e+007	7.0e+003	3.7e+007	4.00e+003
3.8e+007	8.0e+003	9.6e+007	2.80e+004
2.9e+007	1.2e+004	5.2e+007	2.70e+004
