# Supplementary material for: A biofilm-tropic Pseudomonas aeruginosa bacteriophage uses the exopolysaccharide Psl as receptor
Source: eLife. 2025 Aug 11;13:RP102352. doi: 10.7554/eLife.102352 (PMC12339003; doi:10.7554/eLife.102352)
Supplement: Figure 3—source data 2. [file elife-102352-fig3-data2.zip › Figure3C_source data.csv]

WT	∆fliF2	∆fliF2 ∆pslC
42.7	88.7	0
59.3	75.2	0
56.2	61.8	0
49.3	85.2	0
42.9	80.4	0
