# Supplementary material for: A biofilm-tropic Pseudomonas aeruginosa bacteriophage uses the exopolysaccharide Psl as receptor
Source: eLife. 2025 Aug 11;13:RP102352. doi: 10.7554/eLife.102352 (PMC12339003; doi:10.7554/eLife.102352)
Supplement: Figure 4—source data 1. [file elife-102352-fig4-data1.zip › Figure4A_source data.csv]

∆fliF2 - input	∆fliF2 ∆pslC - input		∆fliF2 - no AB	∆fliF2 ∆pslC - no AB	∆fliF2 - 1µL AB	∆fliF2 ∆pslC - 1µL AB
1600000	780000		25000	1100	240000	1100
3200000	2900000		870	870	170000	870
910000	960000		49000	410	1400000	960
430000	370000		35000	700	610000	560
1500000	1500000		10000	280	1400000	1400
1300000	1700000		12000	510	1900000	1100
2100000	3200000		12000	93	890000	180
