# Supplementary material for: A biofilm-tropic Pseudomonas aeruginosa bacteriophage uses the exopolysaccharide Psl as receptor
Source: eLife. 2025 Aug 11;13:RP102352. doi: 10.7554/eLife.102352 (PMC12339003; doi:10.7554/eLife.102352)
Supplement: Figure 4—source data 2. [file elife-102352-fig4-data2.zip › Figure4B_source data.csv]

input	SM	SM+lipidated Psl	SM+StreptAv	SM+lipidated Psl+StreptAv
1.0e+007	4400.0	64000	8400	1.5e+007
8700000.0	1500.0	10000	2600	8300000.0
6000000.0	3000.0	10000	2300	1.3e+007
