# Supplementary material for: A biofilm-tropic Pseudomonas aeruginosa bacteriophage uses the exopolysaccharide Psl as receptor
Source: eLife. 2025 Aug 11;13:RP102352. doi: 10.7554/eLife.102352 (PMC12339003; doi:10.7554/eLife.102352)
Supplement: Figure 5—source data 1. [file elife-102352-fig5-data1.zip › Figure5Bsource data.csv]

D1 untreated	D2 untreated	D2 phage Clew-1	D2 phage Ocp-2
100	100.2	42.2	82.9
100	101.3	38.1	87.6
100	140.3	47.5	98.7
100	133.2	55.2	157
100	109.1	45.8	57.4
