# Supplementary material for: A biofilm-tropic Pseudomonas aeruginosa bacteriophage uses the exopolysaccharide Psl as receptor
Source: eLife. 2025 Aug 11;13:RP102352. doi: 10.7554/eLife.102352 (PMC12339003; doi:10.7554/eLife.102352)
Supplement: Figure 5—source data 2. [file elife-102352-fig5-data2.zip › Figure5Csource data.csv]

Clew-1 input	Clew-1 biofilm	Ocp-2 input	Ocp-2 biofilm
3.0e+005	8.0e+007	1.2e+005	1.3e+006
2.7e+005	7.7e+007	1.7e+005	2.7e+005
2.0e+005	1.3e+007	1.7e+005	2.7e+005
1.3e+005	2.7e+007	1.0e+005	3.3e+005
2.3e+005	1.7e+007	1.0e+005	4.7e+005
1.7e+005	2.3e+007	2.3e+004	7.3e+005
2.2e+005	1.0e+007	8.3e+004	2.7e+005
