# Supplementary material for: A biofilm-tropic Pseudomonas aeruginosa bacteriophage uses the exopolysaccharide Psl as receptor
Source: eLife. 2025 Aug 11;13:RP102352. doi: 10.7554/eLife.102352 (PMC12339003; doi:10.7554/eLife.102352)
Supplement: Figure 5—source data 3. [file elife-102352-fig5-data3.zip › Figure5Dsource data.csv]

T0 beads	T2h no phage	T2h - Clew-1
1.10e+008	5.00e+007	3.80e+005
4.00e+007	2.20e+007	1.40e+005
4.10e+007	2.60e+007	2.00e+005
4.00e+007	2.70e+007	1.30e+005
9.30e+007	5.10e+007	3.70e+005
2.80e+007	1.80e+008	2.27e+006
1.87e+007	1.91e+008	9.10e+005
