# Supplementary material for: A biofilm-tropic Pseudomonas aeruginosa bacteriophage uses the exopolysaccharide Psl as receptor
Source: eLife. 2025 Aug 11;13:RP102352. doi: 10.7554/eLife.102352 (PMC12339003; doi:10.7554/eLife.102352)
Supplement: Figure 5—source data 4. [file elife-102352-fig5-data4.zip › Figure5Esource data.csv]

no Phage	Clew-1
5.1340	55.06650
3.7178	52.75285
7.6594	39.41180
