# Supplementary material for: A biofilm-tropic Pseudomonas aeruginosa bacteriophage uses the exopolysaccharide Psl as receptor
Source: eLife. 2025 Aug 11;13:RP102352. doi: 10.7554/eLife.102352 (PMC12339003; doi:10.7554/eLife.102352)
Supplement: Figure 6—source data 1. [file elife-102352-fig6-data1.zip › Figure6Csource data.csv]

PBS	Clew1
74.20000000	23.900000000
63.40000000	32.300000000
77.10000000	26.100000000
68.20000000	17.400000000
82.00000000	29.200000000
58.89551587	77.260398870
82.52834420	61.930155330
72.31464906	45.650426700
77.30447826	59.042771020
79.87561922	84.580884580
34.10324225	11.818470890
39.88380278	18.061092010
34.57299008	9.509250528
34.61847340	15.780449180
47.05539824	19.647863910
