# Supplementary material for: A biofilm-tropic Pseudomonas aeruginosa bacteriophage uses the exopolysaccharide Psl as receptor
Source: eLife. 2025 Aug 11;13:RP102352. doi: 10.7554/eLife.102352 (PMC12339003; doi:10.7554/eLife.102352)
Supplement: Figure 6—source data 2. [file elife-102352-fig6-data2.zip › Figure6Dsource data.csv]

PBS	Clew1
41.962	7.377
42.316	9.748
54.334	7.646
35.892	2.514
33.513	3.746
41.962	7.377
42.316	9.748
54.334	7.646
35.892	2.514
33.513	3.746
27.418	0.992
38.194	4.298
14.852	11.838
0.000	0.753
15.271	3.568
