# Supplementary material for: A biofilm-tropic Pseudomonas aeruginosa bacteriophage uses the exopolysaccharide Psl as receptor
Source: eLife. 2025 Aug 11;13:RP102352. doi: 10.7554/eLife.102352 (PMC12339003; doi:10.7554/eLife.102352)
Supplement: Figure 6—source data 3. [file elife-102352-fig6-data3.zip › Figure6Esource data.csv]

T-2h	PBS	Clew1
30000	1.8e+007	1600
320000	1.2e+007	250000
380000	3.2e+007	6600000
320000	7000000	500000
190000		1800
22000	1700000	1400000
18000	2300000	2300000
16000	1400000	100
18000	3000000	1600000
10000	9200000	1000000
19000
38000	4900000	300
20000	1.3e+007	200
30000	5600000	300
38000	1.4e+007	200
	1.8e+007	1
