# Supplementary material for: A biofilm-tropic Pseudomonas aeruginosa bacteriophage uses the exopolysaccharide Psl as receptor
Source: eLife. 2025 Aug 11;13:RP102352. doi: 10.7554/eLife.102352 (PMC12339003; doi:10.7554/eLife.102352)
Supplement: Supplementary file 3. — TnSeq data. [file elife-102352-supp3.csv]

									WT input		WT 2h Clew-1		∆fliF input		∆fliF 2h Clew-1
Replicon	Locus	PID	From	To	Strand	Length	Gene	Product	hits	reads	hits	reads	hits	reads	hits	reasds	reads WT+B1+1/ WT+1	reads ∆fliF+B1/ ∆fliF+1
NC_002516.2	PA1101	NP_249792.1	1192405	1194201	+	1797	fliF	flagellar MS-ring protein	17	200	0	0	0	0	0	0	0.056	0.0
NC_002516.2	PA4367	NP_253057.1	4894459	4896522	+	2064	bifA	protein BifA	30	316	2	10	29	531	3	179	0.097	0.3
NC_002516.2	PA1102	NP_249793.1	1194207	1195223	+	1017	fliG	flagellar motor switch protein FliG	5	48	0	0	4	19	0	0	0.167	0.0
NC_002516.2	PA4037	NP_252726.1	4519275	4520201	+	927	PA4037	ABC transporter ATP-binding protein	5	45	0	0	0	0	0	0	0.167	0.0
NC_002516.2	PA1444	NP_250135.1	1573551	1574024	+	474	fliN	flagellar motor switch protein FliN	4	47	0	0	2	9	1	19	0.200	1.9
NC_002516.2	PA1665	NP_250356.1	1815153	1816346	+	1194	PA1665	hypothetical protein	4	39	0	0	1	2	0	0	0.200	0.0
NC_002516.2	PA1442	NP_250133.1	1572023	1572544	+	522	PA1442	flagellar basal body protein FliL	4	38	0	0	3	7	0	0	0.200	0.0
NC_002516.2	PA1845	NP_250536.1	2004374	2004892	-	519	PA1845	hypothetical protein	4	33	0	0	2	6	0	0	0.200	0.0
NC_002516.2	PA4659	NP_253348.1	5226992	5227891	+	900	PA4659	transcriptional regulator	4	12	0	0	1	6	0	0	0.200	0.0
NC_002516.2	PA0285	NP_248976.1	318312	320594	-	2283	PA0285	hypothetical protein	25	141	5	48	18	260	1	32	0.231	0.1
NC_002516.2	PA1452	NP_250143.1	1580321	1582444	+	2124	flhA	flagellar biosynthesis protein FlhA	12	69	2	20	3	11	0	0	0.231	0.0
NC_002516.2	PA1850	NP_250541.1	2009747	2010751	-	1005	PA1850	transcriptional regulator	7	59	1	4	7	73	1	72	0.250	1.0
NC_002516.2	PA2782	NP_251472.1	3139011	3139670	+	660	PA2782	hypothetical protein	7	43	1	9	0	0	1	1	0.250	1.0
NC_002516.2	PA2469	NP_251159.1	2786972	2787886	-	915	PA2469	transcriptional regulator	3	39	0	0	1	7	0	0	0.250	0.0
NC_002516.2	PA2697	NP_251387.1	3050331	3050612	-	282	PA2697	hypothetical protein	3	36	0	0	3	24	0	0	0.250	0.0
NC_002516.2	PA1448	NP_250139.1	1575559	1576335	+	777	fliR	flagellar biosynthesis protein FliR	3	34	0	0	1	4	0	0	0.250	0.0
NC_002516.2	PA2778	NP_251468.1	3136082	3136963	-	882	PA2778	hypothetical protein	3	29	0	0	5	21	1	3	0.250	0.1
NC_002516.2	PA1544	NP_250235.1	1681071	1681805	-	735	anr	transcriptional regulator Anr	3	24	0	0	2	11	0	0	0.250	0.0
NC_002516.2	PA2351	NP_251041.1	2597869	2598522	+	654	PA2351	ABC transporter permease	3	23	0	0	2	10	0	0	0.250	0.0
NC_002516.2	PA1508	NP_250199.1	1638379	1638639	-	261	PA1508	hypothetical protein	3	20	0	0	2	6	0	0	0.250	0.0
NC_002516.2	PA2332	NP_251022.1	2573470	2574375	+	906	PA2332	transcriptional regulator	3	17	0	0	0	0	0	0	0.250	0.0
NC_002516.2	PA4788	NP_253476.1	5376852	5377709	+	858	PA4788	hypothetical protein	3	15	0	0	0	0	0	0	0.250	0.0
NC_002516.2	PA0850	NP_249541.1	929084	929503	+	420	PA0850	hypothetical protein	3	9	0	0	2	10	0	0	0.250	0.0
NC_002516.2	PA2921	NP_251611.1	3276319	3277308	-	990	PA2921	transcriptional regulator	3	6	0	0	2	3	0	0	0.250	0.0
NC_002516.2	PA1094	NP_249785.1	1185060	1186484	+	1425	fliD	B-type flagellar hook-associated protein	10	62	2	7	8	23	0	0	0.273	0.0
NC_002516.2	PA3320	NP_252010.1	3722990	3723445	-	456	PA3320	hypothetical protein	6	45	1	1	2	14	0	0	0.286	0.0
NC_002516.2	PA2417	NP_251107.1	2700167	2701105	-	939	PA2417	transcriptional regulator	6	26	1	2	1	5	0	0	0.286	0.0
NC_002516.2	PA0455	NP_249146.1	513051	514427	-	1377	dbpA	ATP-dependent RNA helicase DbpA	9	79	2	20	6	77	0	0	0.300	0.0
NC_002516.2	PA3093	NP_251783.1	3473018	3474136	+	1119	PA3093	hypothetical protein	9	38	2	19	5	23	0	0	0.300	0.0
NC_002516.2	PA5017	NP_253704.1	5641010	5643709	+	2700	PA5017	hypothetical protein	22	201	6	28	27	162	0	0	0.304	0.0
NC_002516.2	PA2567	NP_251257.1	2902218	2903981	+	1764	PA2567	hypothetical protein	15	164	4	28	14	80	2	993	0.313	12.3
NC_002516.2	PA4330	NP_253020.1	4858490	4859263	-	774	PA4330	enoyl-CoA hydratase	5	70	1	23	2	3	0	0	0.333	0.0
NC_002516.2	PA4861	NP_253548.1	5460526	5461383	+	858	PA4861	ABC transporter ATP-binding protein	5	59	1	3	3	5	0	0	0.333	0.0
NC_002516.2	PA2780	NP_251470.1	3137850	3138194	+	345	PA2780	hypothetical protein	5	48	1	3	7	27	1	5	0.333	0.2
NC_002516.2	PA1725	NP_250416.1	1865494	1866138	+	645	pscL	type III secretion system protein	5	44	1	8	2	6	0	0	0.333	0.0
NC_002516.2	PA4294	NP_252984.1	4819358	4819864	-	507	PA4294	hypothetical protein	5	43	1	3	8	94	0	0	0.333	0.0
NC_002516.2	PA1775	NP_250466.1	1919579	1920403	+	825	cmpX	hypothetical protein	5	37	1	1	1	1	0	0	0.333	0.0
NC_002516.2	PA1446	NP_250137.1	1574475	1575242	+	768	fliP	flagellar biosynthesis protein FliP	2	34	0	0	1	8	0	0	0.333	0.0
NC_002516.2	PA3354	NP_252044.1	3764476	3765087	-	612	PA3354	hypothetical protein	5	34	1	8	1	3	0	0	0.333	0.0
NC_002516.2	PA2763a	YP_008719761.1	3122856	3123044	+	189	PA2763a	hypothetical protein	2	32	0	0	0	0	0	0	0.333	0.0
NC_002516.2	PA2354	NP_251044.1	2601219	2602349	-	1131	PA2354	transcriptional regulator	5	29	1	12	1	3	0	0	0.333	0.0
NC_002516.2	PA5331	NP_254018.1	6001399	6002040	-	642	pyrE	orotate phosphoribosyltransferase	2	29	0	0	3	5	0	0	0.333	0.0
NC_002516.2	PA1103	NP_249794.1	1195225	1196031	+	807	PA1103	flagellar assembly protein FliH	2	28	0	0	0	0	0	0	0.333	0.0
NC_002516.2	PA4534	NP_253224.1	5075877	5076302	-	426	PA4534	hypothetical protein	5	28	1	17	0	0	0	0	0.333	0.0
NC_002516.2	PA3005	NP_251695.1	3365756	3366754	-	999	nagZ	beta-hexosaminidase	2	24	0	0	1	8	0	0	0.333	0.0
NC_002516.2	PA3227	NP_251917.1	3614304	3614867	+	564	ppiA	peptidyl-prolyl cis-trans isomerase A	2	22	0	0	1	4	1	23	0.333	4.6
NC_002516.2	PA1465	NP_250156.1	1594597	1595004	+	408	PA1465	hypothetical protein	2	20	0	0	0	0	0	0	0.333	0.0
NC_002516.2	PA3173	NP_251863.1	3563546	3564286	+	741	PA3173	short-chain dehydrogenase	2	20	0	0	0	0	0	0	0.333	0.0
NC_002516.2	PA3917	NP_252606.1	4386357	4386608	-	252	moaD	molybdopterin converting factor small subunit	2	20	0	0	2	13	0	0	0.333	0.0
NC_002516.2	PA1373	NP_250064.1	1489815	1491083	-	1269	fabF2	3-oxoacyl-ACP synthase	2	19	0	0	1	13	0	0	0.333	0.0
NC_002516.2	PA0076	NP_248766.1	90844	91524	-	681	PA0076	hypothetical protein	2	18	0	0	0	0	0	0	0.333	0.0
NC_002516.2	PA1388	NP_250079.1	1508737	1509465	+	729	PA1388	hypothetical protein	2	18	0	0	2	5	0	0	0.333	0.0
NC_002516.2	PA1867	NP_250558.1	2028454	2028981	+	528	xphA	type VI pilus biosynthesis protein	2	18	0	0	0	0	0	0	0.333	0.0
NC_002516.2	PA2193	NP_250883.1	2412546	2412860	+	315	hcnA	hydrogen cyanide synthase subunit HcnA	2	18	0	0	0	0	0	0	0.333	0.0
NC_002516.2	PA1447	NP_250138.1	1575290	1575559	+	270	fliQ	flagellar biosynthesis protein FliQ	2	17	0	0	1	4	0	0	0.333	0.0
NC_002516.2	PA1549	NP_250240.1	1684941	1687376	-	2436	PA1549	cation-transporting P-type ATPase	2	17	0	0	0	0	0	0	0.333	0.0
NC_002516.2	PA0553	NP_249244.1	612517	612717	+	201	PA0553	hypothetical protein	2	16	0	0	2	4	0	0	0.333	0.0
NC_002516.2	PA2192	NP_250882.1	2411709	2412122	+	414	PA2192	hypothetical protein	2	16	0	0	1	1	0	0	0.333	0.0
NC_002516.2	PA4906	NP_253593.1	5505071	5505784	-	714	PA4906	transcriptional regulator	2	16	0	0	1	16	0	0	0.333	0.0
NC_002516.2	PA0677	NP_249368.1	736456	737097	-	642	PA0677	HxcW pseudopilin	2	15	0	0	0	0	0	0	0.333	0.0
NC_002516.2	PA1866a	YP_008719750.1	2028103	2028312	+	210	PA1866a	hypothetical protein	2	15	0	0	0	0	0	0	0.333	0.0
NC_002516.2	PA2510	NP_251200.1	2827241	2828113	+	873	catR	transcriptional regulator CatR	2	15	0	0	0	0	0	0	0.333	0.0
NC_002516.2	PA5470	NP_254157.1	6158949	6159563	-	615	PA5470	peptide chain release factor-like protein	2	14	0	0	0	0	0	0	0.333	0.0
NC_002516.2	PA0741	NP_249432.1	808816	809457	-	642	PA0741	hypothetical protein	2	13	0	0	2	9	0	0	0.333	0.0
NC_002516.2	PA3197	NP_251887.1	3589352	3590350	-	999	PA3197	hypothetical protein	2	13	0	0	0	0	0	0	0.333	0.0
NC_002516.2	PA4740	NP_253428.1	5323374	5325479	-	2106	pnp	polynucleotide phosphorylase	2	13	0	0	0	0	0	0	0.333	0.0
NC_002516.2	PA4966	NP_253653.1	5575015	5576028	-	1014	PA4966	hypothetical protein	2	13	0	0	1	2	0	0	0.333	0.0
NC_002516.2	PA1395	NP_250086.1	1516703	1517119	+	417	PA1395	hypothetical protein	2	12	0	0	1	1	0	0	0.333	0.0
NC_002516.2	PA1552.1	YP_003933610.1	1690510	1690695	-	186	ccoQ1	cytochrome C oxidase cbb3-type subunit CcoQ	2	11	0	0	0	0	0	0	0.333	0.0
NC_002516.2	PA4824	NP_253511.1	5414539	5415315	-	777	PA4824	hypothetical protein	2	11	0	0	0	0	0	0	0.333	0.0
NC_002516.2	PA2173a	YP_008719753.1	2395691	2395912	+	222	PA2173a	hypothetical protein	2	10	0	0	2	7	0	0	0.333	0.0
NC_002516.2	PA2183	NP_250873.1	2404949	2405233	-	285	PA2183	hypothetical protein	2	10	0	0	0	0	0	0	0.333	0.0
NC_002516.2	PA1728	NP_250419.1	1871116	1871457	+	342	PA1728	hypothetical protein	2	9	0	0	2	12	0	0	0.333	0.0
NC_002516.2	PA2720	NP_251410.1	3074580	3075218	-	639	PA2720	hypothetical protein	2	9	0	0	3	33	0	0	0.333	0.0
NC_002516.2	PA2267	NP_250957.1	2497116	2498012	-	897	PA2267	transcriptional regulator	2	8	0	0	1	5	0	0	0.333	0.0
NC_002516.2	PA1629	NP_250320.1	1772655	1773440	-	786	PA1629	enoyl-CoA hydratase	2	7	0	0	0	0	0	0	0.333	0.0
NC_002516.2	PA2976	NP_251666.1	3332881	3336054	+	3174	rne	ribonuclease E	2	6	0	0	1	1	0	0	0.333	0.0
NC_002516.2	PA3072	NP_251762.1	3444749	3445243	+	495	PA3072	hypothetical protein	2	6	0	0	0	0	0	0	0.333	0.0
NC_002516.2	PA4916	NP_253603.1	5516399	5517094	-	696	PA4916	hypothetical protein	2	6	0	0	0	0	0	0	0.333	0.0
NC_002516.2	PA2176	NP_250866.1	2396896	2397486	-	591	PA2176	hypothetical protein	2	5	0	0	0	0	0	0	0.333	0.0
NC_002516.2	PA4277	NP_252967.1	4784316	4785509	-	1194	tufB	elongation factor Tu	2	5	0	0	1	1	1	5	0.333	2.5
NC_002516.2	PA2716	NP_251406.1	3070719	3071954	-	1236	PA2716	FMN oxidoreductase	2	3	0	0	1	6	1	12	0.333	1.7
NC_002516.2	PA0993	NP_249684.1	1073960	1074673	+	714	cupC2	chaperone CupC2	2	2	0	0	1	4	0	0	0.333	0.0
NC_002516.2	PA4141	NP_252830.1	4632477	4632776	+	300	PA4141	hypothetical protein	2	2	0	0	0	0	0	0	0.333	0.0
NC_002516.2	PA3226	NP_251916.1	3613495	3614322	+	828	PA3226	hydrolase	7	57	2	4	2	11	0	0	0.375	0.0
NC_002516.2	PA0990	NP_249681.1	1071239	1071877	-	639	PA0990	hypothetical protein	7	53	2	23	5	26	0	0	0.375	0.0
NC_002516.2	PA2088	NP_250778.1	2297072	2297920	+	849	PA2088	hypothetical protein	7	49	2	5	0	0	0	0	0.375	0.0
NC_002516.2	PA3368	NP_252058.1	3778704	3779369	+	666	PA3368	acetyltransferase	7	45	2	9	0	0	1	54	0.375	54.0
NC_002516.2	PA2683	NP_251373.1	3030436	3031398	-	963	PA2683	serine/threonine dehydratase	7	44	2	27	6	78	0	0	0.375	0.0
NC_002516.2	PA4838	NP_253525.1	5429984	5431138	+	1155	PA4838	hypothetical protein	12	60	4	18	2	13	1	6	0.385	0.4
NC_002516.2	PA1349	NP_250040.1	1463586	1463936	+	351	PA1349	hypothetical protein	4	62	1	12	2	8	1	2	0.400	0.2
NC_002516.2	PA1885	NP_250576.1	2054309	2054842	+	534	PA1885	hypothetical protein	4	51	1	1	4	24	0	0	0.400	0.0
NC_002516.2	PA2545	NP_251235.1	2876555	2877367	+	813	xthA	exonuclease III	4	45	1	11	2	14	0	0	0.400	0.0
NC_002516.2	PA1277	NP_249968.1	1388242	1389714	+	1473	cobQ	cobyric acid synthase	4	41	1	16	0	0	0	0	0.400	0.0
NC_002516.2	PA1766	NP_250457.1	1909698	1910681	-	984	PA1766	hypothetical protein	4	39	1	4	10	29	0	0	0.400	0.0
NC_002516.2	PA1374	NP_250065.1	1491192	1491698	+	507	PA1374	hypothetical protein	4	29	1	1	2	10	0	0	0.400	0.0
NC_002516.2	PA2299	NP_250989.1	2529464	2530213	-	750	PA2299	transcriptional regulator	4	27	1	2	1	3	0	0	0.400	0.0
NC_002516.2	PA0157	NP_248847.1	178455	179525	+	1071	PA0157	resistance-nodulation-cell division (RND) efflux membrane fusion protein	4	23	1	4	1	2	0	0	0.400	0.0
NC_002516.2	PA2277	NP_250967.1	2506614	2506964	+	351	arsR	ArsR family transcriptional regulator	4	23	1	5	1	9	0	0	0.400	0.0
NC_002516.2	PA2062	NP_250752.1	2259478	2260659	+	1182	PA2062	pyridoxal-phosphate dependent protein	4	19	1	2	1	1	1	13	0.400	6.5
NC_002516.2	PA0676	NP_249367.1	735487	736446	+	960	vreR	sigma factor regulator VreR	4	18	1	6	0	0	0	0	0.400	0.0
NC_002516.2	PA0666	NP_249357.1	717635	718726	-	1092	PA0666	anhydro-N-acetylmuramic acid kinase	4	14	1	1	7	33	0	0	0.400	0.0
NC_002516.2	PA1473	NP_250164.1	1600083	1600418	-	336	PA1473	hypothetical protein	4	11	1	15	3	8	1	2	0.400	0.2
NC_002516.2	PA1443	NP_250134.1	1572552	1573523	+	972	fliM	flagellar motor switch protein FliM	6	75	2	13	5	39	0	0	0.429	0.0
NC_002516.2	PA3416	NP_252106.1	3822515	3823516	-	1002	PA3416	pyruvate dehydrogenase E1 component subunit beta	6	46	2	17	3	39	0	0	0.429	0.0
NC_002516.2	PA4651	NP_253340.1	5216764	5217552	+	789	PA4651	pili assembly chaperone	6	44	2	24	2	20	1	10	0.429	0.5
NC_002516.2	PA1921	NP_250611.1	2096514	2097323	-	810	PA1921	hypothetical protein	6	43	2	15	1	2	0	0	0.429	0.0
NC_002516.2	PA1191	NP_249882.1	1292571	1293164	-	594	PA1191	hypothetical protein	6	33	2	7	3	5	1	153	0.429	25.5
NC_002516.2	PA4179	NP_252868.1	4674944	4676239	+	1296	PA4179	porin	17	117	7	48	5	42	0	0	0.444	0.0
NC_002516.2	PA3938	NP_252627.1	4415796	4416809	-	1014	PA3938	taurine-binding protein	8	78	3	14	1	2	0	0	0.444	0.0
NC_002516.2	PA3945	NP_252634.1	4422407	4422997	-	591	PA3945	hypothetical protein	8	71	3	11	2	12	0	0	0.444	0.0
NC_002516.2	PA3565	NP_252255.1	3996806	3997726	-	921	PA3565	transcriptional regulator	8	47	3	18	2	5	0	0	0.444	0.0
NC_002516.2	PA2649	NP_251339.1	2996265	2997725	+	1461	nuoN	NADH-quinone oxidoreductase subunit N	12	65	5	16	5	23	3	25	0.462	1.0
NC_002516.2	PA1453	NP_250144.1	1582528	1583817	+	1290	flhF	flagellar biosynthesis regulator FlhF	12	58	5	52	9	88	4	251	0.462	2.8
NC_002516.2	PA1449	NP_250140.1	1576338	1577474	+	1137	flhB	flagellar biosynthesis protein FlhB	11	111	5	41	7	58	3	12	0.500	0.2
NC_002516.2	PA3135	NP_251825.1	3516938	3517858	-	921	PA3135	transcriptional regulator	9	94	4	34	3	27	1	10	0.500	0.4
NC_002516.2	PA1628	NP_250319.1	1771122	1772651	-	1530	PA1628	3-hydroxyacyl-CoA dehydrogenase	9	89	4	30	5	15	1	15	0.500	0.9
NC_002516.2	PA2857	NP_251547.1	3209289	3209972	+	684	PA2857	ABC transporter ATP-binding protein	5	77	2	31	4	4	0	0	0.500	0.0
NC_002516.2	PA0171	NP_248861.1	194206	194748	-	543	PA0171	hypothetical protein	5	76	2	18	7	39	0	0	0.500	0.0
NC_002516.2	PA1020	NP_249711.1	1105888	1107000	+	1113	PA1020	acyl-CoA dehydrogenase	7	71	3	26	6	34	1	14	0.500	0.4
NC_002516.2	PA1877	NP_250568.1	2047275	2048462	+	1188	PA1877	secretion protein	13	71	6	18	3	38	1	3	0.500	0.1
NC_002516.2	PA2595	NP_251285.1	2937585	2938541	-	957	PA2595	hypothetical protein	7	58	3	23	4	10	0	0	0.500	0.0
NC_002516.2	PA2750a	YP_008719758.1	3112126	3112356	-	231	PA2750a	hypothetical protein	3	55	1	11	1	9	0	0	0.500	0.0
NC_002516.2	PA2813	NP_251503.1	3166547	3167167	-	621	PA2813	glutathione S-transferase	7	46	3	66	5	50	0	0	0.500	0.0
NC_002516.2	PA2617	NP_251307.1	2960456	2961136	+	681	aat	leucyl/phenylalanyl-tRNA--protein transferase	5	44	2	5	2	9	0	0	0.500	0.0
NC_002516.2	PA2112	NP_250802.1	2322778	2323521	-	744	PA2112	hypothetical protein	3	42	1	7	2	17	0	0	0.500	0.0
NC_002516.2	PA3179	NP_251869.1	3569106	3570266	-	1161	PA3179	ribosomal large subunit pseudouridine synthase B	9	41	4	32	2	4	0	0	0.500	0.0
NC_002516.2	PA2205	NP_250895.1	2423924	2424400	-	477	PA2205	hypothetical protein	5	38	2	6	0	0	1	19	0.500	19.0
NC_002516.2	PA4206	NP_252895.1	4706410	4707522	+	1113	mexH	resistance-nodulation-cell division (RND) efflux membrane fusion protein	3	36	1	2	1	4	0	0	0.500	0.0
NC_002516.2	PA4873	NP_253560.1	5470186	5471451	+	1266	PA4873	heat-shock protein	3	32	1	10	2	32	0	0	0.500	0.0
NC_002516.2	PA4615	NP_253305.1	5172771	5173547	-	777	PA4615	oxidoreductase	3	31	1	15	5	35	0	0	0.500	0.0
NC_002516.2	PA0999	NP_249690.1	1081942	1082955	+	1014	pqsD	3-oxoacyl-ACP synthase	7	30	3	27	2	7	1	14	0.500	1.8
NC_002516.2	PA1873	NP_250564.1	2034918	2035940	-	1023	PA1873	hypothetical protein	3	29	1	7	2	4	0	0	0.500	0.0
NC_002516.2	PA1650	NP_250341.1	1797058	1797951	+	894	PA1650	transporter	5	28	2	6	1	3	0	0	0.500	0.0
NC_002516.2	PA2515	NP_251205.1	2832369	2833130	-	762	xylL	1%2C6-dihydroxycyclohexa-2%2C4-diene-1-carboxylate dehydrogenase	3	28	1	2	1	1	0	0	0.500	0.0
NC_002516.2	PA0522	NP_249213.1	581668	581925	+	258	PA0522	hypothetical protein	3	27	1	7	1	1	0	0	0.500	0.0
NC_002516.2	PA3237	NP_251927.1	3624837	3625058	+	222	PA3237	hypothetical protein	3	27	1	1	1	9	0	0	0.500	0.0
NC_002516.2	PA4796	NP_253484.1	5381991	5382458	+	468	PA4796	hypothetical protein	5	27	2	8	2	8	0	0	0.500	0.0
NC_002516.2	PA3425	NP_252115.1	3835215	3835559	+	345	PA3425	hypothetical protein	1	26	0	0	0	0	0	0	0.500	0.0
NC_002516.2	PA1184	NP_249875.1	1285898	1286788	-	891	PA1184	transcriptional regulator	5	25	2	5	2	15	0	0	0.500	0.0
NC_002516.2	PA2909	NP_251599.1	3263859	3264587	+	729	PA2909	cobalt-precorrin-6x reductase	3	25	1	7	2	33	0	0	0.500	0.0
NC_002516.2	PA1077	NP_249768.1	1164275	1164682	+	408	flgB	flagellar basal-body rod protein FlgB	3	23	1	18	2	10	0	0	0.500	0.0
NC_002516.2	PA1978	NP_250668.1	2163883	2164548	-	666	PA1978	glycerol metabolism activator	3	23	1	16	2	2	0	0	0.500	0.0
NC_002516.2	PA2067	NP_250757.1	2265761	2266429	-	669	PA2067	hydrolase	3	23	1	18	0	0	0	0	0.500	0.0
NC_002516.2	PA2641	NP_251331.1	2986243	2987589	+	1347	nuoF	NADH dehydrogenase I subunit F	3	20	1	7	3	10	0	0	0.500	0.0
NC_002516.2	PA2894	NP_251584.1	3249209	3249631	-	423	PA2894	hypothetical protein	3	20	1	2	1	3	0	0	0.500	0.0
NC_002516.2	PA3210	NP_251900.1	3598933	3600387	+	1455	trkH	potassium uptake protein TrkH	3	20	1	9	1	13	0	0	0.500	0.0
NC_002516.2	PA0710	NP_249401.1	782570	782965	+	396	gloA2	lactoylglutathione lyase	3	19	1	16	1	2	0	0	0.500	0.0
NC_002516.2	PA0967	NP_249658.1	1052289	1053347	+	1059	ruvB	Holliday junction ATP-dependent DNA helicase RuvB	3	19	1	10	1	4	0	0	0.500	0.0
NC_002516.2	PA1654	NP_250345.1	1800629	1801795	+	1167	PA1654	aminotransferase	3	19	1	3	3	11	0	0	0.500	0.0
NC_002516.2	PA1996	NP_250686.1	2182116	2182394	-	279	ppiC1	peptidyl-prolyl cis-trans isomerase C1	3	19	1	3	2	19	0	0	0.500	0.0
NC_002516.2	PA0683	NP_249374.1	740203	741348	+	1146	PA0683	type II secretion system protein	3	18	1	13	2	4	0	0	0.500	0.0
NC_002516.2	PA3810	NP_252499.1	4267717	4269576	-	1860	hscA	chaperone protein HscA	1	18	0	0	0	0	0	0	0.500	0.0
NC_002516.2	PA5203	NP_253890.1	5856532	5858115	+	1584	gshA	glutamate--cysteine ligase	5	18	2	13	0	0	0	0	0.500	0.0
NC_002516.2	PA1555.1	YP_003933611.1	1694042	1694227	-	186	ccoQ2	cytochrome C oxidase cbb3-type subunit CcoQ	3	17	1	1	1	1	1	1	0.500	0.5
NC_002516.2	PA2001	NP_250691.1	2187065	2188246	+	1182	atoB	acetyl-CoA acetyltransferase	3	17	1	6	3	4	0	0	0.500	0.0
NC_002516.2	PA2154	NP_250844.1	2373610	2374605	-	996	PA2154	hypothetical protein	3	17	1	8	1	13	0	0	0.500	0.0
NC_002516.2	PA2383	NP_251073.1	2635051	2635971	-	921	PA2383	transcriptional regulator	3	17	1	2	1	1	0	0	0.500	0.0
NC_002516.2	PA5405	NP_254092.1	6083523	6083756	+	234	PA5405	hypothetical protein	3	17	1	8	0	0	1	13	0.500	13.0
NC_002516.2	PA3536	NP_252226.1	3958288	3958755	-	468	PA3536	hypothetical protein	1	15	0	0	0	0	0	0	0.500	0.0
NC_002516.2	PA2868	NP_251558.1	3221206	3221565	+	360	PA2868	hypothetical protein	1	14	0	0	0	0	1	7	0.500	7.0
NC_002516.2	PA2883	NP_251573.1	3235794	3235961	+	168	PA2883	hypothetical protein	1	14	0	0	0	0	0	0	0.500	0.0
NC_002516.2	PA3370	NP_252060.1	3779930	3780076	+	147	PA3370	hypothetical protein	3	14	1	5	0	0	0	0	0.500	0.0
NC_002516.2	PA3695	NP_252385.1	4136290	4137195	-	906	PA3695	hypothetical protein	5	14	2	11	3	19	0	0	0.500	0.0
NC_002516.2	PA2784	NP_251474.1	3141719	3142276	+	558	PA2784	hypothetical protein	1	13	0	0	2	4	0	0	0.500	0.0
NC_002516.2	PA5403	NP_254090.1	6082867	6083073	+	207	PA5403	transcriptional regulator	3	13	1	13	2	28	0	0	0.500	0.0
NC_002516.2	PA0451a	YP_008719733.1	509861	510592	+	732	PA0451a	amino acid ABC transporter substrate-binding protein	5	12	2	12	6	24	0	0	0.500	0.0
NC_002516.2	PA0655	NP_249346.1	708535	709182	-	648	PA0655	2-nonaprenyl-3-methyl-6-methoxy-1%2C4-benzoquinol hydroxylase	1	12	0	0	0	0	0	0	0.500	0.0
NC_002516.2	PA1445	NP_250136.1	1574026	1574478	+	453	fliO	flagellar protein FliO	1	12	0	0	1	6	0	0	0.500	0.0
NC_002516.2	PA2499	NP_251189.1	2816997	2817452	+	456	PA2499	deaminase	1	12	0	0	0	0	0	0	0.500	0.0
NC_002516.2	PA2895	NP_251585.1	3249977	3250741	-	765	PA2895	hypothetical protein	1	12	0	0	0	0	0	0	0.500	0.0
NC_002516.2	PA3448	NP_252138.1	3853413	3854237	-	825	PA3448	ABC transporter permease	1	12	0	0	1	77	0	0	0.500	0.0
NC_002516.2	PA1300	NP_249991.1	1409949	1410476	+	528	PA1300	ECF subfamily sigma-70 factor	1	11	0	0	2	31	0	0	0.500	0.0
NC_002516.2	PA2404	NP_251094.1	2688705	2689244	+	540	PA2404	hypothetical protein	1	11	0	0	0	0	0	0	0.500	0.0
NC_002516.2	PA3561	NP_252251.1	3990597	3991541	-	945	fruK	1-phosphofructokinase	1	11	0	0	0	0	0	0	0.500	0.0
NC_002516.2	PA3786	NP_252475.1	4244315	4244704	-	390	PA3786	hypothetical protein	1	11	0	0	0	0	0	0	0.500	0.0
NC_002516.2	PA4748	NP_253436.1	5332746	5333501	-	756	tpiA	triosephosphate isomerase	1	11	0	0	0	0	0	0	0.500	0.0
NC_002516.2	PA5049	NP_253736.1	5687105	5687320	-	216	rpmE	50S ribosomal protein L31	1	11	0	0	0	0	0	0	0.500	0.0
NC_002516.2	PA5407	NP_254094.1	6084082	6084372	+	291	PA5407	hypothetical protein	1	11	0	0	2	8	0	0	0.500	0.0
NC_002516.2	PA2027	NP_250717.1	2219253	2219645	-	393	PA2027	hypothetical protein	1	10	0	0	0	0	0	0	0.500	0.0
NC_002516.2	PA2733	NP_251423.1	3093658	3094185	-	528	PA2733	hypothetical protein	1	10	0	0	2	20	0	0	0.500	0.0
NC_002516.2	PA4764	NP_253452.1	5351675	5352079	-	405	fur	ferric uptake regulation protein	1	10	0	0	0	0	0	0	0.500	0.0
NC_002516.2	PA0019	NP_248709.1	21067	21573	-	507	def	peptide deformylase	1	9	0	0	1	4	0	0	0.500	0.0
NC_002516.2	PA0848	NP_249539.1	927147	927746	+	600	PA0848	alkyl hydroperoxide reductase	3	9	1	3	6	15	0	0	0.500	0.0
NC_002516.2	PA1121	NP_249812.1	1214502	1215074	-	573	yfiR	hypothetical protein	1	9	0	0	1	1	0	0	0.500	0.0
NC_002516.2	PA2048	NP_250738.2	2241816	2242112	+	297	PA2048	hypothetical protein	3	9	1	7	2	6	1	1	0.500	0.1
NC_002516.2	PA3108	NP_251798.1	3488409	3489914	-	1506	purF	amidophosphoribosyltransferase	1	9	0	0	1	2	1	2	0.500	0.7
NC_002516.2	PA3172	NP_251862.1	3562801	3563481	+	681	PA3172	phosphoglycolate phosphatase	3	9	1	3	4	43	1	1	0.500	0.0
NC_002516.2	PA5198	NP_253885.1	5850239	5851162	+	924	PA5198	LD-carboxypeptidase	1	9	0	0	0	0	0	0	0.500	0.0
NC_002516.2	PA0427	NP_249118.1	476333	477790	+	1458	oprM	outer membrane protein OprM	1	8	0	0	1	2	0	0	0.500	0.0
NC_002516.2	PA0665	NP_249356.1	717231	717581	+	351	PA0665	iron-sulfur cluster insertion protein ErpA	1	8	0	0	0	0	0	0	0.500	0.0
NC_002516.2	PA1309	NP_250000.1	1419298	1420158	-	861	PA1309	transcriptional regulator	1	8	0	0	2	18	0	0	0.500	0.0
NC_002516.2	PA1635	NP_250326.1	1779877	1780428	+	552	kdpC	potassium-transporting ATPase subunit C	1	8	0	0	0	0	0	0	0.500	0.0
NC_002516.2	PA1712	NP_250403.1	1856562	1856975	+	414	exsB	exoenzyme S synthesis protein ExsB	1	8	0	0	2	4	0	0	0.500	0.0
NC_002516.2	PA1722	NP_250413.1	1863799	1864137	+	339	pscI	type III export protein PscI	1	8	0	0	1	1	0	0	0.500	0.0
NC_002516.2	PA2433	NP_251123.1	2729571	2729840	+	270	PA2433	hypothetical protein	1	8	0	0	0	0	0	0	0.500	0.0
NC_002516.2	PA3243	NP_251933.1	3630765	3631556	+	792	minC	septum formation inhibitor	1	8	0	0	0	0	0	0	0.500	0.0
NC_002516.2	PA3494	NP_252184.1	3912410	3913132	+	723	PA3494	electron transport complex subunit E	1	8	0	0	1	1	0	0	0.500	0.0
NC_002516.2	PA4429	NP_253119.1	4962273	4963055	-	783	PA4429	cytochrome C1	1	8	0	0	0	0	0	0	0.500	0.0
NC_002516.2	PA5108	NP_253795.1	5751527	5751784	-	258	PA5108	hypothetical protein	1	8	0	0	0	0	0	0	0.500	0.0
NC_002516.2	PA0362	NP_249053.1	406247	406498	-	252	fdx1	4Fe-4S ferredoxin	1	7	0	0	1	1	0	0	0.500	0.0
NC_002516.2	PA1454	NP_250145.1	1583956	1584798	+	843	fleN	flagellar synthesis regulator FleN	1	7	0	0	2	12	11	1923	0.500	147.9
NC_002516.2	PA2142	NP_250832.1	2356713	2357573	+	861	PA2142	short-chain dehydrogenase	3	7	1	1	4	20	0	0	0.500	0.0
NC_002516.2	PA2498	NP_251188.1	2816347	2816979	+	633	PA2498	hypothetical protein	1	7	0	0	0	0	0	0	0.500	0.0
NC_002516.2	PA3499	NP_252189.1	3916778	3917212	-	435	PA3499	hypothetical protein	1	7	0	0	3	12	0	0	0.500	0.0
NC_002516.2	PA4758	NP_253446.1	5343767	5344903	-	1137	carA	carbamoyl phosphate synthase small subunit	1	7	0	0	0	0	0	0	0.500	0.0
NC_002516.2	PA0818	NP_249509.1	895396	895668	-	273	PA0818	hypothetical protein	1	6	0	0	1	1	0	0	0.500	0.0
NC_002516.2	PA1966	NP_250656.1	2149472	2149843	+	372	PA1966	hypothetical protein	1	6	0	0	0	0	0	0	0.500	0.0
NC_002516.2	PA1995	NP_250685.1	2181741	2182097	-	357	PA1995	hypothetical protein	1	6	0	0	1	1	0	0	0.500	0.0
NC_002516.2	PA3621	NP_252311.1	4057159	4057482	+	324	fdxA	ferredoxin I	1	6	0	0	0	0	0	0	0.500	0.0
NC_002516.2	PA3785	NP_252474.1	4243709	4244185	-	477	PA3785	hypothetical protein	1	6	0	0	0	0	0	0	0.500	0.0
NC_002516.2	PA4409	NP_253099.1	4941810	4942673	-	864	ftsQ	cell division protein FtsQ	1	6	0	0	0	0	0	0	0.500	0.0
NC_002516.2	PA5271	NP_253958.1	5935988	5936221	+	234	PA5271	hypothetical protein	1	6	0	0	1	2	0	0	0.500	0.0
NC_002516.2	PA5491	NP_254178.1	6182396	6182689	-	294	PA5491	cytochrome	1	6	0	0	0	0	0	0	0.500	0.0
NC_002516.2	PA0766	NP_249457.1	833949	835373	+	1425	mucD	serine protease MucD	3	5	1	1	7	19	3	204	0.500	10.2
NC_002516.2	PA2137	NP_250827.1	2352532	2353068	+	537	PA2137	hypothetical protein	1	5	0	0	0	0	0	0	0.500	0.0
NC_002516.2	PA3496	NP_252186.1	3913876	3914055	+	180	PA3496	hypothetical protein	1	5	0	0	0	0	0	0	0.500	0.0
NC_002516.2	PA3731	NP_252420.1	4182075	4182770	-	696	PA3731	hypothetical protein	1	5	0	0	5	35	0	0	0.500	0.0
NC_002516.2	PA4795	NP_253483.1	5381617	5381994	+	378	PA4795	hypothetical protein	1	5	0	0	0	0	0	0	0.500	0.0
NC_002516.2	PA5071	NP_253758.1	5708036	5708743	+	708	PA5071	16S ribosomal RNA methyltransferase RsmE	1	5	0	0	0	0	0	0	0.500	0.0
NC_002516.2	PA5199	NP_253886.1	5851239	5852558	-	1320	amgS	protein AmgS	1	5	0	0	2	10	2	11	0.500	1.0
NC_002516.2	PA1233	NP_249924.1	1334671	1334928	+	258	PA1233	hypothetical protein	1	4	0	0	1	11	0	0	0.500	0.0
NC_002516.2	PA1547	NP_250238.1	1684077	1684760	-	684	PA1547	hypothetical protein	1	4	0	0	0	0	0	0	0.500	0.0
NC_002516.2	PA2107	NP_250797.1	2318226	2318624	-	399	PA2107	hypothetical protein	1	4	0	0	0	0	0	0	0.500	0.0
NC_002516.2	PA2967	NP_251657.1	3325379	3326122	-	744	fabG	3-oxoacyl-[acyl-carrier-protein] reductase FabG	1	4	0	0	0	0	0	0	0.500	0.0
NC_002516.2	PA3074	NP_251764.1	3446255	3448015	+	1761	PA3074	hypothetical protein	1	4	0	0	5	50	0	0	0.500	0.0
NC_002516.2	PA3099	NP_251789.1	3479335	3479724	-	390	xcpV	type II secretion system protein I	1	4	0	0	0	0	0	0	0.500	0.0
NC_002516.2	PA3352	NP_252042.1	3763182	3763652	+	471	PA3352	hypothetical protein	1	4	0	0	1	5	0	0	0.500	0.0
NC_002516.2	PA3711	NP_252400.1	4156184	4157089	+	906	PA3711	transcriptional regulator	1	4	0	0	2	3	0	0	0.500	0.0
NC_002516.2	PA4238	NP_252928.1	4754423	4755424	-	1002	rpoA	DNA-directed RNA polymerase subunit alpha	1	4	0	0	0	0	0	0	0.500	0.0
NC_002516.2	PA4333	NP_253023.1	4861653	4863176	+	1524	PA4333	fumarase	1	4	0	0	0	0	0	0	0.500	0.0
NC_002516.2	PA0951a	YP_008719737.1	1039044	1039229	+	186	PA0951a	hypothetical protein	1	3	0	0	0	0	0	0	0.500	0.0
NC_002516.2	PA1708	NP_250399.1	1853665	1854837	+	1173	popB	translocator protein PopB	1	3	0	0	0	0	0	0	0.500	0.0
NC_002516.2	PA1709	NP_250400.1	1854849	1855736	+	888	popD	translocator outer membrane protein PopD	1	3	0	0	2	11	0	0	0.500	0.0
NC_002516.2	PA2169	NP_250859.1	2392945	2393397	+	453	PA2169	hypothetical protein	1	3	0	0	0	0	0	0	0.500	0.0
NC_002516.2	PA2334	NP_251024.1	2576089	2577000	-	912	PA2334	transcriptional regulator	1	3	0	0	0	0	0	0	0.500	0.0
NC_002516.2	PA2982	NP_251672.1	3339677	3340117	-	441	PA2982	hypothetical protein	1	3	0	0	3	6	0	0	0.500	0.0
NC_002516.2	PA4439	NP_253129.1	4971986	4973332	-	1347	trpS	tryptophan--tRNA ligase	1	3	0	0	0	0	0	0	0.500	0.0
NC_002516.2	PA4637	NP_253327.1	5206209	5206487	-	279	PA4637	hypothetical protein	1	3	0	0	1	3	0	0	0.500	0.0
NC_002516.2	PA0009	NP_064729.1	12488	13435	-	948	glyQ	glycine--tRNA ligase subunit alpha	1	2	0	0	0	0	0	0	0.500	0.0
NC_002516.2	PA0096	NP_248786.1	117552	118001	+	450	PA0096	hypothetical protein	1	2	0	0	0	0	0	0	0.500	0.0
NC_002516.2	PA0135	NP_248825.1	153696	153836	+	141	PA0135	hypothetical protein	1	2	0	0	0	0	0	0	0.500	0.0
NC_002516.2	PA0197	NP_248888.1	227382	228194	+	813	tonB2	transporter TonB	1	2	0	0	0	0	0	0	0.500	0.0
NC_002516.2	PA0700	NP_249391.1	772275	772700	+	426	PA0700	hypothetical protein	1	2	0	0	1	1	0	0	0.500	0.0
NC_002516.2	PA1153	NP_249844.1	1247932	1248486	-	555	PA1153	hypothetical protein	1	2	0	0	1	13	0	0	0.500	0.0
NC_002516.2	PA2031	NP_250721.1	2220903	2221157	-	255	PA2031	hypothetical protein	1	2	0	0	0	0	0	0	0.500	0.0
NC_002516.2	PA2146	NP_250836.1	2361706	2361873	+	168	PA2146	hypothetical protein	1	2	0	0	0	0	0	0	0.500	0.0
NC_002516.2	PA2170	NP_250860.1	2393424	2393633	+	210	PA2170	hypothetical protein	1	2	0	0	0	0	0	0	0.500	0.0
NC_002516.2	PA2370	NP_251060.1	2619695	2620711	+	1017	PA2370	hypothetical protein	1	2	0	0	1	9	0	0	0.500	0.0
NC_002516.2	PA2775	NP_251465.1	3132821	3133258	-	438	PA2775	hypothetical protein	1	2	0	0	0	0	0	0	0.500	0.0
NC_002516.2	PA3514	NP_252204.1	3929379	3930230	-	852	PA3514	ABC transporter ATP-binding protein	1	2	0	0	1	1	0	0	0.500	0.0
NC_002516.2	PA4723	NP_253411.1	5302386	5302832	+	447	dksA	suppressor protein DksA	1	2	0	0	1	1	1	14	0.500	7.0
NC_002516.2	PA5531	NP_254218.1	6224897	6225925	-	1029	tonB1	transporter TonB	1	2	0	0	0	0	0	0	0.500	0.0
NC_002516.2	PA5569	NP_254256.1	6263805	6264212	-	408	rnpA	ribonuclease P	1	2	0	0	0	0	0	0	0.500	0.0
NC_002516.2	PA0336	NP_249027.1	378096	378575	+	480	ygdP	RNA pyrophosphohydrolase	1	1	0	0	0	0	0	0	0.500	0.0
NC_002516.2	PA2011	NP_250701.1	2199762	2200664	-	903	liuE	3-hydroxy-3-isohexenylglutaryl-CoA/hydroxy-methylglutaryl-CoA lyase	1	1	0	0	0	0	0	0	0.500	0.0
NC_002516.2	PA2187	NP_250877.1	2407236	2407661	+	426	PA2187	hypothetical protein	1	1	0	0	1	1	0	0	0.500	0.0
NC_002516.2	PA2365	NP_251055.1	2614893	2615438	+	546	PA2365	hypothetical protein	1	1	0	0	2	7	0	0	0.500	0.0
NC_002516.2	PA2368	NP_251058.1	2617529	2617954	+	426	PA2368	hypothetical protein	1	1	0	0	0	0	0	0	0.500	0.0
NC_002516.2	PA2726	NP_251416.1	3079197	3079835	+	639	PA2726	radical activating enzyme	1	1	0	0	0	0	0	0	0.500	0.0
NC_002516.2	PA4055	NP_252744.1	4535834	4536493	-	660	ribC	riboflavin synthase subunit alpha	1	1	0	0	1	2	0	0	0.500	0.0
NC_002516.2	PA4149	NP_252838.1	4642508	4643548	+	1041	PA4149	hypothetical protein	1	1	0	0	0	0	0	0	0.500	0.0
NC_002516.2	PA4284	NP_252974.1	4801461	4805198	-	3738	recB	exodeoxyribonuclease V subunit beta	1	1	0	0	0	0	0	0	0.500	0.0
NC_002516.2	PA4945	NP_253632.1	5548751	5549722	-	972	miaA	tRNA delta(2)-isopentenylpyrophosphate transferase	1	1	0	0	0	0	0	0	0.500	0.0
NC_002516.2	PA5260	NP_253947.1	5921494	5922435	-	942	hemC	porphobilinogen deaminase	1	1	0	0	0	0	0	0	0.500	0.0
NC_002516.2	PA1087	NP_249778.1	1174240	1175559	+	1320	flgL	flagellar hook-associated protein FlgL	12	81	6	34	8	28	1	3	0.538	0.1
NC_002516.2	PA1253	NP_249944.1	1360698	1362278	-	1581	PA1253	semialdehyde dehydrogenase	10	103	5	52	2	19	0	0	0.545	0.0
NC_002516.2	PA2678	NP_251368.1	3024705	3025508	-	804	PA2678	ABC transporter permease	10	66	5	24	4	14	0	0	0.545	0.0
NC_002516.2	PA2620	NP_251310.1	2962303	2964579	-	2277	clpA	ATP-binding protease component ClpA	8	99	4	23	5	33	1	36	0.556	1.1
NC_002516.2	PA4201	NP_252890.1	4700906	4701946	-	1041	ddlA	D-alanine--D-alanine ligase	8	52	4	29	1	3	0	0	0.556	0.0
NC_002516.2	PA4572	NP_253262.1	5120635	5121252	-	618	fklB	peptidyl-prolyl cis-trans isomerase FklB	8	49	4	38	1	3	0	0	0.556	0.0
NC_002516.2	PA0597	NP_249288.1	657667	658341	+	675	PA0597	nucleotidyl transferase	8	41	4	23	8	48	0	0	0.556	0.0
NC_002516.2	PA3714	NP_252403.1	4160329	4160970	+	642	PA3714	two-component response regulator	8	37	4	27	1	2	0	0	0.556	0.0
NC_002516.2	PA0699	NP_249390.1	771331	772275	+	945	PA0699	PpiC-type peptidyl-prolyl cis-trans isomerase	8	29	4	22	2	12	0	0	0.556	0.0
NC_002516.2	PA3423	NP_252113.1	3832940	3833683	+	744	PA3423	transcriptional regulator	13	126	7	38	7	66	1	3	0.571	0.0
NC_002516.2	PA1848	NP_250539.1	2008308	2009477	-	1170	PA1848	major facilitator superfamily transporter	6	124	3	30	5	85	1	88	0.571	1.0
NC_002516.2	PA4133	NP_252822.1	4622812	4624239	+	1428	PA4133	cbb3-type cytochrome C oxidase subunit I	13	90	7	19	5	20	1	3	0.571	0.1
NC_002516.2	PA3359	NP_252049.1	3770470	3771480	-	1011	PA3359	hypothetical protein	13	80	7	116	5	18	0	0	0.571	0.0
NC_002516.2	PA2765	NP_251455.1	3124342	3125241	-	900	PA2765	hypothetical protein	6	68	3	46	4	29	0	0	0.571	0.0
NC_002516.2	PA3675	NP_252365.1	4115468	4116148	+	681	PA3675	hypothetical protein	6	61	3	41	3	7	0	0	0.571	0.0
NC_002516.2	PA2442	NP_251132.1	2739762	2740883	-	1122	gcvT2	glycine cleavage system protein T2	6	55	3	6	1	1	0	0	0.571	0.0
NC_002516.2	PA3381	NP_252071.1	3787489	3788211	-	723	PA3381	transcriptional regulator	6	55	3	15	3	22	0	0	0.571	0.0
NC_002516.2	PA2609	NP_251299.1	2949967	2950950	+	984	PA2609	hypothetical protein	6	52	3	47	3	8	1	4	0.571	0.4
NC_002516.2	PA3782	NP_252471.1	4241342	4242295	-	954	PA3782	transcriptional regulator	6	51	3	41	2	19	0	0	0.571	0.0
NC_002516.2	PA2473	NP_251163.1	2791220	2791864	+	645	PA2473	glutathione S-transferase	6	47	3	17	1	2	0	0	0.571	0.0
NC_002516.2	PA3057	NP_251747.1	3421425	3421655	+	231	PA3057	hypothetical protein	6	45	3	38	3	32	1	12	0.571	0.4
NC_002516.2	PA3333	NP_252023.1	3742694	3743686	+	993	fabH2	3-oxoacyl-ACP synthase III	6	42	3	27	1	4	0	0	0.571	0.0
NC_002516.2	PA2364	NP_251054.1	2614208	2614684	-	477	PA2364	hypothetical protein	6	41	3	6	0	0	0	0	0.571	0.0
NC_002516.2	PA3677	NP_252367.1	4119270	4120373	-	1104	PA3677	resistance-nodulation-cell division (RND) efflux membrane fusion protein	6	41	3	28	1	2	0	0	0.571	0.0
NC_002516.2	PA5533	NP_254220.1	6227082	6227450	+	369	PA5533	hypothetical protein	6	40	3	35	4	21	1	13	0.571	0.6
NC_002516.2	PA5564	NP_254251.1	6256661	6257305	-	645	gidB	16S rRNA methyltransferase GidB	6	36	3	25	0	0	0	0	0.571	0.0
NC_002516.2	PA1266	NP_249957.1	1374844	1376097	-	1254	PA1266	oxidoreductase	6	34	3	13	0	0	0	0	0.571	0.0
NC_002516.2	PA2647	NP_251337.1	2992853	2994700	+	1848	nuoL	NADH-quinone oxidoreductase subunit L	6	32	3	19	1	1	0	0	0.571	0.0
NC_002516.2	PA1777	NP_250468.1	1921174	1922226	+	1053	oprF	outer membrane porin F	6	31	3	16	7	41	0	0	0.571	0.0
NC_002516.2	PA3414	NP_252104.1	3820308	3820892	+	585	PA3414	hypothetical protein	6	25	3	13	4	59	0	0	0.571	0.0
NC_002516.2	PA2475	NP_251165.1	2792799	2794133	-	1335	PA2475	cytochrome P450	6	22	3	27	0	0	0	0	0.571	0.0
NC_002516.2	PA3797	NP_252486.1	4255458	4256252	-	795	PA3797	hypothetical protein	11	148	6	53	4	51	0	0	0.583	0.0
NC_002516.2	PA1005	NP_249696.1	1089010	1090443	-	1434	PA1005	hypothetical protein	11	98	6	32	3	5	0	0	0.583	0.0
NC_002516.2	PA0564	NP_249255.1	620666	621577	-	912	PA0564	transcriptional regulator	11	81	6	34	3	11	0	0	0.583	0.0
NC_002516.2	PA4716	NP_253404.1	5295170	5296024	+	855	PA4716	hypothetical protein	11	69	6	59	3	6	1	20	0.583	2.9
NC_002516.2	PA2625	NP_251315.1	2969473	2969943	+	471	PA2625	hypothetical protein	9	102	5	52	7	56	1	14	0.600	0.2
NC_002516.2	PA5507	NP_254194.1	6198917	6199570	+	654	PA5507	hypothetical protein	9	99	5	61	5	59	0	0	0.600	0.0
NC_002516.2	PA5534	NP_254221.1	6227603	6228244	-	642	PA5534	hypothetical protein	4	91	2	27	1	2	0	0	0.600	0.0
NC_002516.2	PA1857	NP_250548.1	2016928	2017851	-	924	PA1857	hypothetical protein	9	70	5	54	4	24	0	0	0.600	0.0
NC_002516.2	PA4644	NP_253333.1	5211632	5212105	-	474	PA4644	hypothetical protein	4	64	2	31	4	46	0	0	0.600	0.0
NC_002516.2	PA4771	NP_253459.1	5357230	5358375	+	1146	lldD	L-lactate dehydrogenase	9	64	5	22	7	42	0	0	0.600	0.0
NC_002516.2	PA3674	NP_252364.1	4114933	4115331	+	399	PA3674	hypothetical protein	4	60	2	23	2	10	0	0	0.600	0.0
NC_002516.2	PA1331	NP_250022.1	1442904	1444451	-	1548	PA1331	hypothetical protein	9	53	5	24	1	3	1	4	0.600	1.0
NC_002516.2	PA3547	NP_252237.1	3973014	3974117	+	1104	algL	alginate lyase	9	53	5	31	2	9	2	26	0.600	2.6
NC_002516.2	PA3907	NP_252596.1	4375230	4376015	+	786	PA3907	hypothetical protein	4	46	2	13	2	6	0	0	0.600	0.0
NC_002516.2	PA3249	NP_251939.1	3635541	3636257	-	717	PA3249	transcriptional regulator	9	43	5	38	4	10	1	1	0.600	0.1
NC_002516.2	PA0484	NP_249175.1	545129	545644	+	516	PA0484	hypothetical protein	4	42	2	8	1	2	0	0	0.600	0.0
NC_002516.2	PA0128	NP_248818.1	145542	145883	+	342	PA0128	hypothetical protein	4	39	2	15	2	9	0	0	0.600	0.0
NC_002516.2	PA5440a	YP_008719786.1	6120850	6121065	-	216	PA5440a	hypothetical protein	4	39	2	16	1	4	0	0	0.600	0.0
NC_002516.2	PA0462	NP_249153.2	522660	523169	+	510	PA0462	hypothetical protein	4	36	2	24	1	4	0	0	0.600	0.0
NC_002516.2	PA2427	NP_251117.1	2722755	2723222	-	468	PA2427	hypothetical protein	4	35	2	20	1	10	0	0	0.600	0.0
NC_002516.2	PA3409	NP_252099.1	3817546	3818532	-	987	PA3409	transmembrane sensor	4	35	2	37	3	16	0	0	0.600	0.0
NC_002516.2	PA4368	NP_253058.1	4896523	4897425	-	903	PA4368	hypothetical protein	4	34	2	6	3	7	0	0	0.600	0.0
NC_002516.2	PA5528	NP_254215.1	6219885	6220739	-	855	PA5528	hypothetical protein	4	32	2	21	1	2	1	2	0.600	0.7
NC_002516.2	PA2522	NP_251212.1	2842019	2843305	-	1287	czcC	outer membrane protein CzcC	4	31	2	6	5	64	0	0	0.600	0.0
NC_002516.2	PA2901	NP_251591.1	3255407	3255766	-	360	PA2901	hypothetical protein	4	31	2	39	1	3	0	0	0.600	0.0
NC_002516.2	PA5104	NP_253791.1	5748013	5748603	-	591	PA5104	hypothetical protein	4	31	2	25	4	33	0	0	0.600	0.0
NC_002516.2	PA4820	NP_253507.1	5410277	5410639	-	363	PA4820	hypothetical protein	4	30	2	26	3	33	0	0	0.600	0.0
NC_002516.2	PA3041	NP_251731.1	3404145	3404525	+	381	PA3041	hypothetical protein	4	28	2	6	2	3	0	0	0.600	0.0
NC_002516.2	PA3886a	YP_008719771.1	4352524	4352769	+	246	PA3886a	hypothetical protein	4	27	2	6	1	3	0	0	0.600	0.0
NC_002516.2	PA4295	NP_252985.1	4819928	4820410	+	483	fppA	Flp prepilin peptidase FppA	4	27	2	5	4	48	0	0	0.600	0.0
NC_002516.2	PA4349	NP_253039.1	4877691	4878587	-	897	PA4349	hypothetical protein	4	27	2	57	2	5	0	0	0.600	0.0
NC_002516.2	PA2906	NP_251596.1	3259725	3261185	-	1461	PA2906	oxidoreductase	4	26	2	21	1	2	0	0	0.600	0.0
NC_002516.2	PA0407	NP_249098.1	448431	449384	-	954	gshB	glutathione synthetase	4	25	2	15	3	10	1	169	0.600	15.4
NC_002516.2	PA2710	NP_251400.1	3063972	3064586	+	615	PA2710	hypothetical protein	4	25	2	19	2	17	0	0	0.600	0.0
NC_002516.2	PA3555	NP_252245.1	3984006	3984893	+	888	arnD	4-deoxy-4-formamido-L-arabinose-phosphoundecaprenol deformylase ArnD	4	25	2	12	2	36	0	0	0.600	0.0
NC_002516.2	PA0169	NP_248859.1	192965	193672	-	708	PA0169	hypothetical protein	4	24	2	13	0	0	0	0	0.600	0.0
NC_002516.2	PA3232	NP_251922.1	3618993	3619619	-	627	PA3232	DNA polymerase III subunit epsilon	4	24	2	13	1	4	0	0	0.600	0.0
NC_002516.2	PA0988	NP_249679.1	1069769	1070173	+	405	PA0988	hypothetical protein	4	23	2	11	3	27	0	0	0.600	0.0
NC_002516.2	PA0675	NP_249366.1	734872	735417	+	546	vreI	ECF sigma factor VreI	4	21	2	16	2	15	0	0	0.600	0.0
NC_002516.2	PA2111	NP_250801.1	2322068	2322781	-	714	PA2111	hypothetical protein	4	18	2	9	3	15	0	0	0.600	0.0
NC_002516.2	PA1464	NP_250155.1	1594087	1594566	+	480	PA1464	purine-binding chemotaxis protein	4	15	2	30	2	11	1	3	0.600	0.3
NC_002516.2	PA3225	NP_251915.1	3612559	3613488	+	930	PA3225	transcriptional regulator	4	14	2	18	3	40	0	0	0.600	0.0
NC_002516.2	PA5300	NP_253987.1	5969355	5969765	-	411	cycB	cytochrome C5	4	10	2	10	0	0	0	0	0.600	0.0
NC_002516.2	PA4774	NP_253462.1	5362146	5363195	+	1050	PA4774	hypothetical protein	17	122	10	86	9	46	0	0	0.611	0.0
NC_002516.2	PA2049	NP_250739.2	2242170	2244164	-	1995	PA2049	hypothetical protein	17	118	10	67	7	19	1	10	0.611	0.5
NC_002516.2	PA1334	NP_250025.1	1445806	1446918	-	1113	PA1334	oxidoreductase	12	126	7	61	4	13	0	0	0.615	0.0
NC_002516.2	PA4755	NP_253443.1	5339391	5339867	-	477	greA	transcription elongation factor GreA	7	116	4	23	3	19	0	0	0.625	0.0
NC_002516.2	PA2125	NP_250815.1	2337868	2339316	+	1449	PA2125	aldehyde dehydrogenase	7	105	4	30	5	52	1	3	0.625	0.1
NC_002516.2	PA3129	NP_251819.1	3510905	3511864	-	960	PA3129	tRNA-dihydrouridine synthase C	7	93	4	59	5	78	1	4	0.625	0.1
NC_002516.2	PA1138	NP_249829.1	1229344	1230219	+	876	PA1138	transcriptional regulator	7	71	4	35	4	15	0	0	0.625	0.0
NC_002516.2	PA4218	NP_252908.1	4721614	4722858	-	1245	PA4218	transporter	7	65	4	29	1	5	0	0	0.625	0.0
NC_002516.2	PA0747	NP_249438.1	814504	816012	-	1509	PA0747	aldehyde dehydrogenase	7	46	4	47	4	52	0	0	0.625	0.0
NC_002516.2	PA1633	NP_250324.1	1776045	1777739	+	1695	kdpA	potassium-transporting ATPase subunit A	7	46	4	28	9	78	2	76	0.625	1.0
NC_002516.2	PA1622	NP_250313.1	1765345	1766205	+	861	PA1622	hydrolase	7	43	4	16	1	35	0	0	0.625	0.0
NC_002516.2	PA3027	NP_251717.1	3391208	3392239	+	1032	PA3027	transcriptional regulator	7	41	4	15	4	9	0	0	0.625	0.0
NC_002516.2	PA2556	NP_251246.1	2889202	2890287	-	1086	PA2556	transcriptional regulator	7	25	4	16	3	12	0	0	0.625	0.0
NC_002516.2	PA0955	NP_249646.1	1040724	1041680	-	957	PA0955	hypothetical protein	10	105	6	57	9	31	1	11	0.636	0.3
NC_002516.2	PA1092	NP_249783.1	1183058	1184524	+	1467	fliC	B-type flagellin	10	90	6	20	6	43	0	0	0.636	0.0
NC_002516.2	PA2478	NP_251168.1	2795809	2797572	-	1764	PA2478	thiol:disulfide interchange protein DsbD	10	85	6	52	6	44	1	59	0.636	1.3
NC_002516.2	PA3491	NP_252181.1	3908412	3910736	+	2325	PA3491	electron transport complex subunit C	10	83	6	29	4	33	0	0	0.636	0.0
NC_002516.2	PA0150	NP_248840.1	169903	170898	+	996	PA0150	transmembrane sensor	10	82	6	62	4	9	1	18	0.636	1.8
NC_002516.2	PA1192	NP_249883.1	1293267	1294091	+	825	PA1192	tRNA 2-thiocytidine biosynthesis protein TtcA	10	79	6	44	4	13	1	16	0.636	1.1
NC_002516.2	PA0746	NP_249437.1	813329	814492	-	1164	PA0746	acyl-CoA dehydrogenase	10	75	6	53	4	12	0	0	0.636	0.0
NC_002516.2	PA3540	NP_252230.1	3962825	3964135	+	1311	algD	GDP-mannose 6-dehydrogenase AlgD	10	66	6	36	6	50	0	0	0.636	0.0
NC_002516.2	PA1104	NP_249795.1	1196021	1197376	+	1356	fliI	flagellum-specific ATP synthase	13	152	8	32	6	52	1	5	0.643	0.1
NC_002516.2	PA3760	NP_252449.1	4210295	4212823	+	2529	PA3760	N-acetyl-D-glucosamine phosphotransferase system transporter	13	135	8	68	4	13	0	0	0.643	0.0
NC_002516.2	PA4381	NP_253071.1	4912141	4912824	-	684	PA4381	two-component response regulator	13	132	8	44	1	3	1	11	0.643	2.8
NC_002516.2	PA1643	NP_250334.1	1788284	1789393	+	1110	PA1643	tRNA 2-selenouridine synthase	13	99	8	54	8	30	0	0	0.643	0.0
NC_002516.2	PA1671	NP_250362.1	1823326	1824315	+	990	stk1	serine-threonine kinase Stk1	13	99	8	52	3	9	0	0	0.643	0.0
NC_002516.2	PA1304	NP_249995.1	1414763	1416814	-	2052	PA1304	oligopeptidase	26	239	17	143	9	60	0	0	0.667	0.0
NC_002516.2	PA0669	NP_249360.3	727608	730703	-	3096	PA0669	error-prone DNA polymerase	23	202	15	106	10	64	3	26	0.667	0.4
NC_002516.2	PA5308	NP_253995.1	5977123	5977611	+	489	lrp	leucine-responsive regulatory protein	11	149	7	103	1	4	0	0	0.667	0.0
NC_002516.2	PA3554	NP_252244.1	3982021	3984009	+	1989	arnA	bifunctional UDP-glucuronic acid decarboxylase/UDP-4-amino-4-deoxy-L-arabinose formyltransferase	11	115	7	43	5	10	1	6	0.667	0.5
NC_002516.2	PA1408	NP_250099.1	1530605	1533028	-	2424	PA1408	hypothetical protein	8	109	5	89	4	28	1	6	0.667	0.2
NC_002516.2	PA3829	NP_252518.1	4286787	4287710	-	924	PA3829	hypothetical protein	8	87	5	32	2	16	0	0	0.667	0.0
NC_002516.2	PA2580	NP_251270.1	2916158	2916748	-	591	PA2580	hypothetical protein	11	85	7	62	5	21	0	0	0.667	0.0
NC_002516.2	PA5525	NP_254212.1	6218100	6218840	+	741	PA5525	transcriptional regulator	14	84	9	63	7	64	1	20	0.667	0.3
NC_002516.2	PA0849	NP_249540.1	927880	928830	+	951	trxB2	thioredoxin reductase	11	80	7	46	9	75	1	1	0.667	0.0
NC_002516.2	PA1949	NP_250639.1	2134393	2135406	+	1014	rbsR	ribose operon repressor RbsR	5	79	3	21	1	14	0	0	0.667	0.0
NC_002516.2	PA4009	NP_252698.1	4489641	4490498	-	858	PA4009	hypothetical protein	8	79	5	41	2	8	0	0	0.667	0.0
NC_002516.2	PA5084	NP_253771.1	5722267	5723517	-	1251	PA5084	oxidoreductase	11	77	7	40	7	29	0	0	0.667	0.0
NC_002516.2	PA0538	NP_249229.1	596970	597479	-	510	dsbB	disulfide bond formation protein	5	74	3	40	2	14	0	0	0.667	0.0
NC_002516.2	PA0475	NP_249166.1	535539	536108	+	570	PA0475	transcriptional regulator	5	71	3	14	2	8	0	0	0.667	0.0
NC_002516.2	PA3385	NP_252075.1	3791347	3791673	+	327	amrZ	alginate and motility regulator Z	5	71	3	25	8	766	2	10	0.667	0.0
NC_002516.2	PA2454	NP_251144.1	2754877	2755728	+	852	PA2454	hypothetical protein	8	65	5	24	6	20	1	1	0.667	0.0
NC_002516.2	PA0240	NP_248931.1	270573	271838	-	1266	PA0240	porin	8	63	5	31	4	27	0	0	0.667	0.0
NC_002516.2	PA0634	NP_249325.1	690043	690390	+	348	PA0634	hypothetical protein	5	60	3	22	2	5	0	0	0.667	0.0
NC_002516.2	PA2875	NP_251565.1	3228337	3229254	-	918	PA2875	hypothetical protein	5	57	3	33	2	9	0	0	0.667	0.0
NC_002516.2	PA2215	NP_250905.1	2435101	2436276	+	1176	PA2215	hypothetical protein	8	56	5	12	5	33	0	0	0.667	0.0
NC_002516.2	PA0367a	YP_008719732.1	411856	412266	-	411	PA0367a	acetyltransferase	5	55	3	9	2	26	0	0	0.667	0.0
NC_002516.2	PA1953	NP_250643.1	2138612	2139292	-	681	PA1953	hypothetical protein	5	55	3	12	4	6	1	2	0.667	0.3
NC_002516.2	PA0863	NP_249554.1	943482	944441	-	960	PA0863	oxidoreductase	5	54	3	21	4	7	0	0	0.667	0.0
NC_002516.2	PA3544	NP_252234.1	3968449	3969921	+	1473	algE	alginate production protein AlgE	8	49	5	40	6	28	0	0	0.667	0.0
NC_002516.2	PA1263	NP_249954.1	1371738	1372682	+	945	PA1263	hypothetical protein	5	47	3	17	2	34	0	0	0.667	0.0
NC_002516.2	PA2080	NP_250770.1	2289085	2290335	-	1251	kynU	kynureninase KynU	8	45	5	27	6	52	0	0	0.667	0.0
NC_002516.2	PA2759	NP_251449.1	3119394	3119708	-	315	PA2759	hypothetical protein	5	44	3	18	2	5	0	0	0.667	0.0
NC_002516.2	PA2808	NP_251498.1	3162388	3162579	-	192	ptrA	repressor PtrA	2	44	1	3	1	1	1	28	0.667	14.0
NC_002516.2	PA0878	NP_249569.1	960497	961324	+	828	PA0878	hypothetical protein	5	43	3	45	2	5	0	0	0.667	0.0
NC_002516.2	PA2681	NP_251371.1	3028075	3029004	+	930	PA2681	transcriptional regulator	5	42	3	60	4	21	0	0	0.667	0.0
NC_002516.2	PA4607	NP_253297.1	5166191	5166697	-	507	PA4607	hypothetical protein	5	41	3	12	1	3	0	0	0.667	0.0
NC_002516.2	PA1468	NP_250159.1	1596889	1597305	+	417	PA1468	hypothetical protein	5	40	3	19	0	0	0	0	0.667	0.0
NC_002516.2	PA3114	NP_251804.1	3494567	3495424	-	858	truA	tRNA pseudouridine synthase A	8	39	5	31	8	185	2	55	0.667	0.3
NC_002516.2	PA4516	NP_253206.1	5056778	5057593	+	816	PA4516	hypothetical protein	5	39	3	10	4	52	0	0	0.667	0.0
NC_002516.2	PA1876	NP_250567.1	2045114	2047285	+	2172	PA1876	ABC transporter ATP-binding protein/permease	5	38	3	32	4	17	0	0	0.667	0.0
NC_002516.2	PA2147	NP_250837.1	2361954	2364083	+	2130	katE	catalase HPII	5	38	3	13	2	18	2	56	0.667	2.9
NC_002516.2	PA2750	NP_251440.1	3111633	3112151	+	519	PA2750	hypothetical protein	5	38	3	32	4	16	1	2	0.667	0.1
NC_002516.2	PA4485	NP_253175.1	5017040	5017417	+	378	PA4485	hypothetical protein	5	38	3	25	3	23	0	0	0.667	0.0
NC_002516.2	PA3726	NP_252415.1	4172529	4173068	-	540	PA3726	hypothetical protein	5	36	3	13	3	37	0	0	0.667	0.0
NC_002516.2	PA4844	NP_253531.1	5437785	5439758	+	1974	PA4844	chemotaxis transducer	5	36	3	30	1	8	0	0	0.667	0.0
NC_002516.2	PA2056	NP_250746.1	2249693	2250595	+	903	PA2056	transcriptional regulator	5	35	3	23	1	4	0	0	0.667	0.0
NC_002516.2	PA5401	NP_254088.1	6081392	6082165	+	774	PA5401	hypothetical protein	5	35	3	25	4	9	0	0	0.667	0.0
NC_002516.2	PA2905	NP_251595.1	3259102	3259728	-	627	cobH	precorrin-8X methylmutase	5	34	3	23	1	4	1	30	0.667	6.0
NC_002516.2	PA1261	NP_249952.1	1369418	1370092	-	675	PA1261	transcriptional regulator	5	32	3	25	4	14	0	0	0.667	0.0
NC_002516.2	PA2511	NP_251201.1	2828122	2829123	-	1002	PA2511	transcriptional regulator	2	32	1	1	1	1	0	0	0.667	0.0
NC_002516.2	PA3160	NP_251850.1	3545881	3546927	-	1047	wzz	O-antigen chain length regulator	5	32	3	8	6	15	1	37	0.667	2.3
NC_002516.2	PA3905	NP_252594.1	4374330	4374857	+	528	PA3905	hypothetical protein	5	32	3	20	1	7	0	0	0.667	0.0
NC_002516.2	PA0359	NP_249050.1	402681	403025	+	345	PA0359	hypothetical protein	5	31	3	18	0	0	0	0	0.667	0.0
NC_002516.2	PA4354	NP_253044.1	4882053	4882355	+	303	PA4354	hypothetical protein	5	31	3	49	3	34	0	0	0.667	0.0
NC_002516.2	PA2223	NP_250913.1	2445545	2446564	-	1020	PA2223	hypothetical protein	5	30	3	20	5	15	0	0	0.667	0.0
NC_002516.2	PA3316	NP_252006.1	3718435	3719205	+	771	PA3316	ABC transporter permease	5	30	3	36	6	31	0	0	0.667	0.0
NC_002516.2	PA1154	NP_249845.1	1249019	1249552	-	534	PA1154	hypothetical protein	2	29	1	8	3	20	1	8	0.667	0.4
NC_002516.2	PA2942	NP_251632.1	3297905	3298921	-	1017	PA2942	magnesium chelatase	2	28	1	8	2	5	0	0	0.667	0.0
NC_002516.2	PA0200	NP_248891.1	229526	229738	-	213	PA0200	hypothetical protein	2	26	1	1	0	0	0	0	0.667	0.0
NC_002516.2	PA0624	NP_249315.1	683085	683429	+	345	PA0624	hypothetical protein	2	25	1	8	0	0	0	0	0.667	0.0
NC_002516.2	PA0232	NP_248923.1	261981	262382	+	402	pcaC	4-carboxymuconolactone decarboxylase	2	24	1	9	4	33	0	0	0.667	0.0
NC_002516.2	PA0468	NP_249159.1	527963	528913	-	951	PA0468	hypothetical protein	5	24	3	68	4	9	0	0	0.667	0.0
NC_002516.2	PA1301	NP_249992.1	1410473	1411456	+	984	PA1301	transmembrane sensor	2	23	1	9	0	0	0	0	0.667	0.0
NC_002516.2	PA0415	NP_249106.1	462565	463071	+	507	chpC	chemotaxis protein	2	22	1	10	1	5	0	0	0.667	0.0
NC_002516.2	PA2008	NP_250698.1	2196129	2197427	-	1299	fahA	fumarylacetoacetase	2	21	1	9	0	0	0	0	0.667	0.0
NC_002516.2	PA2550	NP_251240.1	2881754	2882983	-	1230	PA2550	acyl-CoA dehydrogenase	2	21	1	10	1	4	0	0	0.667	0.0
NC_002516.2	PA5109	NP_253796.1	5751857	5752459	-	603	PA5109	hypothetical protein	2	21	1	14	4	13	1	13	0.667	0.9
NC_002516.2	PA2013	NP_250703.1	2202649	2203446	-	798	liuC	gamma-carboxygeranoyl-CoA hydratase	2	20	1	7	1	1	0	0	0.667	0.0
NC_002516.2	PA3008	NP_251698.1	3368529	3369014	+	486	PA3008	cell division inhibitor SulA	2	20	1	3	2	17	0	0	0.667	0.0
NC_002516.2	PA0236	NP_248927.1	266616	267395	+	780	PA0236	transcriptional regulator	2	19	1	1	0	0	0	0	0.667	0.0
NC_002516.2	PA3202	NP_251892.1	3593733	3594032	+	300	PA3202	hypothetical protein	2	19	1	8	1	6	0	0	0.667	0.0
NC_002516.2	PA0874	NP_249565.1	955456	955722	-	267	PA0874	hypothetical protein	2	18	1	6	4	12	0	0	0.667	0.0
NC_002516.2	PA3390	NP_252079.1	3793815	3794117	-	303	PA3390	hypothetical protein	5	18	3	21	4	12	0	0	0.667	0.0
NC_002516.2	PA0225	NP_248916.1	254791	255330	+	540	PA0225	transcriptional regulator	2	17	1	4	0	0	0	0	0.667	0.0
NC_002516.2	PA0715	NP_249406.1	785969	786925	+	957	PA0715	hypothetical protein	2	17	1	5	0	0	0	0	0.667	0.0
NC_002516.2	PA2358	NP_251048.1	2605435	2605824	-	390	PA2358	hypothetical protein	2	17	1	11	0	0	0	0	0.667	0.0
NC_002516.2	PA1220	NP_249911.1	1320994	1322256	-	1263	PA1220	hypothetical protein	2	16	1	7	3	19	0	0	0.667	0.0
NC_002516.2	PA1357	NP_250048.1	1470088	1470564	+	477	PA1357	hypothetical protein	2	16	1	1	2	5	0	0	0.667	0.0
NC_002516.2	PA1869	NP_250560.1	2031466	2031705	+	240	PA1869	acyl carrier protein	2	16	1	7	0	0	0	0	0.667	0.0
NC_002516.2	PA1952	NP_250642.1	2137846	2138598	-	753	PA1952	hypothetical protein	2	16	1	18	1	42	0	0	0.667	0.0
NC_002516.2	PA2110	NP_250800.1	2321130	2322071	-	942	PA2110	hypothetical protein	2	16	1	6	1	1	0	0	0.667	0.0
NC_002516.2	PA0228	NP_248919.1	257108	258313	+	1206	pcaF	beta-ketoadipyl CoA thiolase	2	15	1	13	0	0	0	0	0.667	0.0
NC_002516.2	PA0504	NP_249195.1	563549	564235	+	687	bioD	ATP-dependent dethiobiotin synthetase BioD	2	15	1	11	1	7	0	0	0.667	0.0
NC_002516.2	PA1133	NP_249824.1	1225340	1225690	-	351	PA1133	hypothetical protein	2	15	1	6	0	0	0	0	0.667	0.0
NC_002516.2	PA2434	NP_251124.1	2729976	2730521	-	546	PA2434	hypothetical protein	2	15	1	3	3	7	0	0	0.667	0.0
NC_002516.2	PA2501	NP_251191.1	2818719	2818886	-	168	PA2501	hypothetical protein	2	15	1	17	1	1	0	0	0.667	0.0
NC_002516.2	PA4422	NP_253112.1	4956734	4957582	-	849	PA4422	hypothetical protein	2	15	1	5	1	6	0	0	0.667	0.0
NC_002516.2	PA5338	NP_254025.1	6006231	6008336	+	2106	spoT	guanosine-3'%2C5'-bis(diphosphate) 3'-pyrophosphohydrolase	2	15	1	24	1	8	1	10	0.667	1.1
NC_002516.2	PA2315	NP_251005.1	2552675	2553850	-	1176	PA2315	hypothetical protein	2	14	1	9	0	0	1	6	0.667	6.0
NC_002516.2	PA3017	NP_251707.1	3378512	3378949	+	438	PA3017	hypothetical protein	2	14	1	12	2	4	0	0	0.667	0.0
NC_002516.2	PA3733a	YP_008719769.1	4185125	4185481	-	357	PA3733a	hypothetical protein	2	14	1	8	3	14	1	13	0.667	0.9
NC_002516.2	PA4885	NP_253572.1	5480402	5481091	+	690	irlR	two-component response regulator	2	14	1	14	1	4	0	0	0.667	0.0
NC_002516.2	PA5350	NP_254037.1	6018830	6018997	-	168	rubA2	rubredoxin	2	14	1	12	0	0	0	0	0.667	0.0
NC_002516.2	PA5409	NP_254096.1	6084550	6085110	-	561	PA5409	hypothetical protein	2	14	1	2	0	0	0	0	0.667	0.0
NC_002516.2	PA4933	NP_253620.1	5536153	5537022	-	870	PA4933	hypothetical protein	2	13	1	14	2	7	0	0	0.667	0.0
NC_002516.2	PA5128	NP_253815.1	5776606	5777097	-	492	secB	preprotein translocase subunit SecB	2	13	1	6	1	3	0	0	0.667	0.0
NC_002516.2	PA1353	NP_250044.1	1467488	1467901	-	414	PA1353	hypothetical protein	2	12	1	6	2	5	0	0	0.667	0.0
NC_002516.2	PA1645	NP_250336.1	1790472	1790879	-	408	PA1645	hypothetical protein	2	12	1	8	0	0	0	0	0.667	0.0
NC_002516.2	PA2578	NP_251268.1	2914374	2914934	+	561	PA2578	acetyltransferase	2	12	1	4	2	22	0	0	0.667	0.0
NC_002516.2	PA0684	NP_249375.1	741335	741928	+	594	PA0684	type II secretion system protein	2	11	1	7	0	0	0	0	0.667	0.0
NC_002516.2	PA0698	NP_249389.1	770847	771326	+	480	PA0698	hypothetical protein	2	11	1	1	1	10	0	0	0.667	0.0
NC_002516.2	PA1780	NP_250471.1	1925797	1926123	-	327	nirD	assimilatory nitrite reductase small subunit	2	11	1	3	0	0	0	0	0.667	0.0
NC_002516.2	PA0116	NP_248806.1	136518	136991	+	474	PA0116	hypothetical protein	2	10	1	1	0	0	0	0	0.667	0.0
NC_002516.2	PA2410	NP_251100.1	2692764	2693681	+	918	PA2410	hypothetical protein	2	9	1	2	0	0	0	0	0.667	0.0
NC_002516.2	PA2853	NP_251543.1	3206915	3207166	+	252	oprI	outer membrane lipoprotein OprI	2	9	1	6	1	12	0	0	0.667	0.0
NC_002516.2	PA5196	NP_253883.1	5848577	5849011	+	435	PA5196	hypothetical protein	2	9	1	6	0	0	0	0	0.667	0.0
NC_002516.2	PA3480	NP_252170.1	3893432	3893998	-	567	PA3480	deoxycytidine triphosphate deaminase	2	8	1	2	0	0	0	0	0.667	0.0
NC_002516.2	PA4759	NP_253447.1	5345086	5345892	-	807	dapB	4-hydroxy-tetrahydrodipicolinate reductase	2	8	1	10	0	0	0	0	0.667	0.0
NC_002516.2	PA0817	NP_249508.1	894952	895377	+	426	PA0817	ring-cleaving dioxygenase	2	7	1	3	1	2	0	0	0.667	0.0
NC_002516.2	PA1367	NP_250058.1	1480215	1481051	-	837	PA1367	hypothetical protein	2	7	1	2	2	5	0	0	0.667	0.0
NC_002516.2	PA1424	NP_250115.1	1549883	1550494	+	612	PA1424	hypothetical protein	2	7	1	11	1	1	1	1	0.667	0.5
NC_002516.2	PA1710	NP_250401.1	1855862	1856299	+	438	exsC	exoenzyme S synthesis protein ExsC	2	6	1	12	1	11	0	0	0.667	0.0
NC_002516.2	PA2570	NP_251260.1	2905182	2905550	-	369	lecA	PA-I galactophilic lectin	2	6	1	12	2	4	0	0	0.667	0.0
NC_002516.2	PA2912	NP_251602.1	3268057	3268830	+	774	PA2912	ABC transporter ATP-binding protein	2	6	1	6	0	0	0	0	0.667	0.0
NC_002516.2	PA3222	NP_251912.1	3610250	3611149	+	900	PA3222	hypothetical protein	2	5	1	6	0	0	0	0	0.667	0.0
NC_002516.2	PA2553	NP_251243.1	2885362	2886552	-	1191	PA2553	acyl-CoA thiolase	2	4	1	2	3	34	1	40	0.667	1.1
NC_002516.2	PA3322	NP_252012.1	3724456	3725154	-	699	PA3322	hypothetical protein	2	4	1	3	4	56	0	0	0.667	0.0
NC_002516.2	PA4014	NP_252703.1	4493925	4494335	-	411	PA4014	hypothetical protein	2	4	1	3	1	5	0	0	0.667	0.0
NC_002516.2	PA3980	NP_252669.1	4459879	4461219	+	1341	PA3980	(dimethylallyl)adenosine tRNA methylthiotransferase	18	188	12	115	9	42	0	0	0.684	0.0
NC_002516.2	PA1097	NP_249788.1	1187587	1189059	+	1473	fleQ	transcriptional regulator FleQ	15	155	10	57	5	31	4	249	0.688	7.8
NC_002516.2	PA3582	NP_252272.1	4013685	4015202	+	1518	glpK	glycerol kinase	15	122	10	72	4	13	0	0	0.688	0.0
NC_002516.2	PA1068	NP_249759.1	1153637	1155547	+	1911	PA1068	heat shock protein	15	84	10	54	10	80	0	0	0.688	0.0
NC_002516.2	PA2118	NP_250808.1	2329348	2330424	+	1077	ada	O6-methylguanine-DNA methyltransferase	12	147	8	61	5	13	0	0	0.692	0.0
NC_002516.2	PA1247	NP_249938.1	1352525	1353823	+	1299	aprE	alkaline protease secretion protein AprE	12	136	8	46	8	66	0	0	0.692	0.0
NC_002516.2	PA2877	NP_251567.1	3230279	3231172	-	894	PA2877	transcriptional regulator	12	136	8	41	8	53	0	0	0.692	0.0
NC_002516.2	PA2886	NP_251576.1	3237836	3239638	+	1803	atuA	hypothetical protein	12	135	8	85	2	62	0	0	0.692	0.0
NC_002516.2	PA0933	NP_249624.1	1021616	1022968	+	1353	ygcA	23S rRNA (uracil(1939)-C(5))-methyltransferase RlmD	12	106	8	79	7	51	1	1	0.692	0.0
NC_002516.2	PA1826	NP_250517.1	1985030	1985935	-	906	PA1826	transcriptional regulator	12	96	8	74	6	42	0	0	0.692	0.0
NC_002516.2	PA0281	NP_248972.1	314931	315800	-	870	cysW	sulfate transporter CysW	9	119	6	66	4	39	0	0	0.700	0.0
NC_002516.2	PA0188	NP_248878.1	214631	215512	+	882	PA0188	hypothetical protein	9	95	6	84	0	0	1	7	0.700	7.0
NC_002516.2	PA0452	NP_249143.1	508959	509753	+	795	PA0452	hypothetical protein	9	86	6	45	6	26	1	15	0.700	0.6
NC_002516.2	PA4900	NP_253587.1	5497313	5498653	-	1341	PA4900	major facilitator superfamily transporter	9	84	6	37	5	46	2	23	0.700	0.5
NC_002516.2	PA0898	NP_249589.1	981422	982888	+	1467	aruD	N-succinylglutamate 5-semialdehyde dehydrogenase	9	76	6	48	5	19	0	0	0.700	0.0
NC_002516.2	PA5018	NP_253705.1	5643803	5644450	+	648	msrA	peptide methionine sulfoxide reductase	9	70	6	63	8	64	0	0	0.700	0.0
NC_002516.2	PA2836	NP_251526.1	3189150	3190214	+	1065	PA2836	secretion protein	9	68	6	76	4	34	1	8	0.700	0.2
NC_002516.2	PA2489	NP_251179.1	2805021	2805836	+	816	PA2489	transcriptional regulator	9	64	6	57	3	27	0	0	0.700	0.0
NC_002516.2	PA0043	NP_248733.1	57212	58594	-	1383	PA0043	hypothetical protein	9	54	6	42	7	16	2	110	0.700	6.5
NC_002516.2	PA0943	NP_249634.1	1031386	1032102	-	717	PA0943	hypothetical protein	9	54	6	45	10	81	1	19	0.700	0.2
NC_002516.2	PA2188	NP_250878.1	2407681	2408847	-	1167	PA2188	alcohol dehydrogenase	9	51	6	35	3	20	0	0	0.700	0.0
NC_002516.2	PA1517	NP_250208.1	1648629	1649555	-	927	PA1517	hypothetical protein	9	49	6	25	6	20	1	3	0.700	0.1
NC_002516.2	PA3761	NP_252450.1	4212848	4214560	+	1713	PA3761	N-acetyl-D-glucosamine phosphotransferase system transporter	16	185	11	99	5	50	0	0	0.706	0.0
NC_002516.2	PA5379	NP_254066.1	6056877	6058253	+	1377	sdaB	L-serine dehydratase	13	183	9	98	10	102	2	12	0.714	0.1
NC_002516.2	PA5091	NP_253778.1	5732116	5732916	-	801	hutG	N-formylglutamate amidohydrolase	13	140	9	125	5	36	2	34	0.714	0.9
NC_002516.2	PA0896	NP_249587.1	979329	980345	+	1017	aruF	arginine N-succinyltransferase subunit alpha	13	122	9	71	13	85	2	35	0.714	0.4
NC_002516.2	PA0054	NP_248744.1	69543	70091	-	549	PA0054	RNA 2'-phosphotransferase-like protein	6	111	4	107	4	92	0	0	0.714	0.0
NC_002516.2	PA4724	NP_253412.1	5302900	5303781	+	882	PA4724	glutamyl-Q tRNA(Asp) synthetase	13	104	9	54	7	22	0	0	0.714	0.0
NC_002516.2	PA5419	NP_254106.1	6100135	6100770	+	636	soxG	sarcosine oxidase subunit gamma	6	69	4	26	4	18	0	0	0.714	0.0
NC_002516.2	PA1402	NP_250093.1	1524909	1525574	-	666	PA1402	hypothetical protein	6	64	4	23	4	75	1	43	0.714	0.6
NC_002516.2	PA2990	NP_251680.1	3348073	3348795	+	723	PA2990	phosphodiesterase	6	63	4	50	3	10	1	8	0.714	0.7
NC_002516.2	PA3241	NP_251931.1	3628430	3629599	-	1170	PA3241	hypothetical protein	6	59	4	60	2	6	0	0	0.714	0.0
NC_002516.2	PA1360	NP_250051.1	1471671	1472564	+	894	PA1360	hypothetical protein	6	54	4	39	1	4	0	0	0.714	0.0
NC_002516.2	PA3884	NP_252573.1	4350353	4350739	+	387	PA3884	hypothetical protein	6	53	4	53	3	10	0	0	0.714	0.0
NC_002516.2	PA1093	NP_249784.1	1184603	1184974	+	372	PA1093	hypothetical protein	6	52	4	35	2	6	0	0	0.714	0.0
NC_002516.2	PA5183	NP_253870.1	5835994	5836401	+	408	PA5183	hypothetical protein	6	51	4	129	3	39	0	0	0.714	0.0
NC_002516.2	PA1258	NP_249949.1	1365873	1366538	-	666	PA1258	ABC transporter permease	6	50	4	14	2	6	0	0	0.714	0.0
NC_002516.2	PA1751	NP_250442.1	1892133	1892510	+	378	PA1751	hypothetical protein	6	50	4	32	1	9	0	0	0.714	0.0
NC_002516.2	PA1413	NP_250104.1	1537755	1538627	+	873	PA1413	transcriptional regulator	6	48	4	42	4	19	0	0	0.714	0.0
NC_002516.2	PA1211	NP_249902.1	1311504	1312139	-	636	PA1211	hypothetical protein	6	47	4	46	3	23	0	0	0.714	0.0
NC_002516.2	PA4155	NP_252844.1	4648999	4650306	-	1308	PA4155	hypothetical protein	6	44	4	13	0	0	0	0	0.714	0.0
NC_002516.2	PA1599	NP_250290.1	1741146	1741928	+	783	PA1599	transcriptional regulator	6	40	4	40	5	23	0	0	0.714	0.0
NC_002516.2	PA2312	NP_251002.1	2549961	2550542	+	582	PA2312	transcriptional regulator	6	38	4	21	2	6	0	0	0.714	0.0
NC_002516.2	PA3981	NP_252670.1	4461388	4462410	+	1023	PA3981	hypothetical protein	6	37	4	27	0	0	0	0	0.714	0.0
NC_002516.2	PA2671	NP_251361.1	3018848	3019927	-	1080	PA2671	hypothetical protein	6	34	4	23	2	9	1	26	0.714	2.6
NC_002516.2	PA2884	NP_251574.1	3236194	3236958	+	765	PA2884	hypothetical protein	6	34	4	39	3	36	0	0	0.714	0.0
NC_002516.2	PA3759	NP_252448.1	4209256	4210278	+	1023	PA3759	aminotransferase	6	34	4	22	2	14	0	0	0.714	0.0
NC_002516.2	PA4807	NP_253495.1	5392523	5394448	-	1926	selB	selenocysteine-specific elongation factor	6	32	4	14	2	19	1	2	0.714	0.1
NC_002516.2	PA0086	NP_248776.1	104006	104851	+	846	PA0086	hypothetical protein	6	27	4	41	4	33	0	0	0.714	0.0
NC_002516.2	PA4157	NP_252846.1	4652714	4653502	+	789	PA4157	transcriptional regulator	6	25	4	23	0	0	0	0	0.714	0.0
NC_002516.2	PA4079	NP_252768.1	4558302	4558991	+	690	PA4079	short-chain dehydrogenase	6	21	4	28	1	16	0	0	0.714	0.0
NC_002516.2	PA0319	NP_249010.1	358931	359920	+	990	PA0319	hypothetical protein	10	117	7	156	4	21	0	0	0.727	0.0
NC_002516.2	PA4800	NP_253488.1	5385273	5386073	-	801	PA4800	hypothetical protein	10	103	7	16	5	20	0	0	0.727	0.0
NC_002516.2	PA2902	NP_251592.1	3255763	3256611	-	849	PA2902	hypothetical protein	10	100	7	87	7	14	1	82	0.727	5.5
NC_002516.2	PA4775	NP_253463.1	5363198	5364058	+	861	PA4775	hypothetical protein	10	87	7	70	2	7	0	0	0.727	0.0
NC_002516.2	PA1861	NP_250552.1	2020625	2021710	-	1086	modC	molybdenum ABC transporter ATP-binding protein ModC	10	82	7	45	4	23	0	0	0.727	0.0
NC_002516.2	PA1833	NP_250524.1	1991512	1992504	+	993	PA1833	oxidoreductase	10	80	7	88	4	28	1	4	0.727	0.1
NC_002516.2	PA2104	NP_250794.1	2315709	2316626	+	918	PA2104	cysteine synthase	10	63	7	35	12	53	0	0	0.727	0.0
NC_002516.2	PA2465	NP_251155.1	2781498	2782646	-	1149	PA2465	hypothetical protein	10	62	7	51	5	26	0	0	0.727	0.0
NC_002516.2	PA3277	NP_251967.1	3669821	3670633	-	813	PA3277	short-chain dehydrogenase	10	59	7	91	7	30	0	0	0.727	0.0
NC_002516.2	PA4903	NP_253590.1	5501338	5502672	-	1335	PA4903	major facilitator superfamily transporter	10	53	7	48	5	30	1	2	0.727	0.1
NC_002516.2	PA1833a	YP_008719748.1	1992491	1993366	-	876	PA1833a	alpha/beta hydrolase	10	40	7	42	3	15	2	15	0.727	0.9
NC_002516.2	PA1567	NP_250258.1	1708004	1709401	-	1398	PA1567	hypothetical protein	14	114	10	36	7	40	0	0	0.733	0.0
NC_002516.2	PA5399	NP_254086.1	6078044	6080005	+	1962	dgcB	dimethylglycine catabolism protein DgcB	14	113	10	69	9	135	1	11	0.733	0.1
NC_002516.2	PA3931	NP_252620.1	4406806	4407585	+	780	PA3931	hypothetical protein	14	99	10	81	4	19	1	11	0.733	0.6
NC_002516.2	PA4977	NP_253664.1	5587574	5589253	-	1680	aruI	hypothetical protein	14	70	10	121	7	42	0	0	0.733	0.0
NC_002516.2	PA3790	NP_252479.1	4247703	4249874	-	2172	oprC	copper transport outer membrane porin OprC	18	121	13	112	12	43	1	5	0.737	0.1
NC_002516.2	PA5037	NP_253724.1	5672366	5674021	-	1656	PA5037	hypothetical protein	11	153	8	63	12	110	3	56	0.750	0.5
NC_002516.2	PA1569	NP_250260.1	1709821	1711191	-	1371	PA1569	major facilitator superfamily transporter	11	118	8	79	10	136	1	2	0.750	0.0
NC_002516.2	PA0418	NP_249109.1	464568	465983	-	1416	PA0418	hypothetical protein	11	100	8	108	7	44	2	179	0.750	4.0
NC_002516.2	PA1064	NP_249755.1	1150750	1151415	-	666	PA1064	hypothetical protein	7	100	5	40	4	17	0	0	0.750	0.0
NC_002516.2	PA4325	NP_253015.1	4854070	4854492	-	423	PA4325	hypothetical protein	7	99	5	75	6	31	2	55	0.750	1.7
NC_002516.2	PA3010	NP_251700.1	3369475	3369993	-	519	PA3010	hypothetical protein	7	96	5	24	9	78	0	0	0.750	0.0
NC_002516.2	PA4200	NP_252889.1	4700000	4700866	+	867	PA4200	hypothetical protein	7	92	5	36	0	0	0	0	0.750	0.0
NC_002516.2	PA1008	NP_249699.1	1092025	1092498	-	474	bcp	bacterioferritin comigratory protein	7	86	5	65	5	32	0	0	0.750	0.0
NC_002516.2	PA4365	NP_253055.1	4892748	4893350	+	603	PA4365	transporter	7	84	5	71	2	6	1	4	0.750	0.6
NC_002516.2	PA4167	NP_252856.1	4662693	4663511	-	819	PA4167	2%2C5-diketo-D-gluconate reductase B	11	79	8	75	7	92	1	14	0.750	0.2
NC_002516.2	PA5303	NP_253990.1	5971850	5972203	-	354	PA5303	hypothetical protein	7	78	5	68	4	17	0	0	0.750	0.0
NC_002516.2	PA0056	NP_248746.1	70702	71622	-	921	PA0056	transcriptional regulator	7	74	5	18	6	42	1	53	0.750	1.2
NC_002516.2	PA4094	NP_252783.1	4576372	4577331	-	960	PA4094	transcriptional regulator	7	72	5	32	8	34	0	0	0.750	0.0
NC_002516.2	PA3886	NP_252575.1	4351595	4352494	+	900	PA3886	hypothetical protein	7	70	5	45	5	52	0	0	0.750	0.0
NC_002516.2	PA0274	NP_248965.1	309255	310025	-	771	PA0274	hypothetical protein	7	66	5	54	2	9	0	0	0.750	0.0
NC_002516.2	PA0345	NP_249036.1	387758	389143	-	1386	PA0345	hypothetical protein	7	64	5	46	3	23	0	0	0.750	0.0
NC_002516.2	PA1321	NP_250012.1	1432037	1432927	+	891	cyoE	protoheme IX farnesyltransferase	7	62	5	44	4	30	0	0	0.750	0.0
NC_002516.2	PA4007	NP_252696.1	4486847	4488112	-	1266	proA	gamma-glutamyl phosphate reductase	11	61	8	58	4	21	1	2	0.750	0.1
NC_002516.2	PA3969	NP_252658.1	4447133	4448218	+	1086	PA3969	hypothetical protein	7	56	5	76	2	7	0	0	0.750	0.0
NC_002516.2	PA4590	NP_253280.1	5140701	5141189	-	489	pra	protein activator	7	54	5	29	3	23	1	1	0.750	0.0
NC_002516.2	PA2309	NP_250999.1	2547508	2548530	-	1023	PA2309	hypothetical protein	7	52	5	43	1	5	0	0	0.750	0.0
NC_002516.2	PA1011	NP_249702.1	1094147	1095337	+	1191	PA1011	hypothetical protein	7	51	5	43	1	7	0	0	0.750	0.0
NC_002516.2	PA4612	NP_253302.1	5169580	5170131	-	552	PA4612	hypothetical protein	7	51	5	35	2	56	0	0	0.750	0.0
NC_002516.2	PA3236	NP_251926.1	3623686	3624543	-	858	PA3236	glycine betaine-binding protein	7	50	5	24	3	6	0	0	0.750	0.0
NC_002516.2	PA0176	NP_248866.1	199600	201639	-	2040	aer2	aerotaxis transducer Aer2	3	48	2	36	2	10	0	0	0.750	0.0
NC_002516.2	PA1837	NP_250528.1	1994667	1995164	-	498	PA1837	hypothetical protein	7	47	5	55	5	29	0	0	0.750	0.0
NC_002516.2	PA2933	NP_251623.1	3288515	3289693	+	1179	PA2933	major facilitator superfamily transporter	3	47	2	23	1	2	0	0	0.750	0.0
NC_002516.2	PA0251	NP_248942.1	282912	283553	-	642	PA0251	hypothetical protein	7	46	5	32	4	20	1	3	0.750	0.1
NC_002516.2	PA0177	NP_248867.1	201675	202160	-	486	PA0177	purine-binding chemotaxis protein	7	45	5	54	0	0	0	0	0.750	0.0
NC_002516.2	PA1638	NP_250329.1	1784108	1785016	+	909	PA1638	glutaminase	7	42	5	25	2	10	0	0	0.750	0.0
NC_002516.2	PA5214	NP_253901.1	5871231	5871620	-	390	gcvH1	glycine cleavage system protein H	7	41	5	77	3	17	1	5	0.750	0.3
NC_002516.2	PA3836	NP_252525.1	4297250	4298227	+	978	PA3836	hypothetical protein	7	40	5	58	7	52	0	0	0.750	0.0
NC_002516.2	PA0786	NP_249477.1	858646	858951	+	306	PA0786	transporter	3	39	2	14	0	0	0	0	0.750	0.0
NC_002516.2	PA3302	NP_251992.1	3700316	3700786	+	471	PA3302	hypothetical protein	3	38	2	44	1	35	2	554	0.750	15.4
NC_002516.2	PA3483	NP_252173.1	3897391	3898191	+	801	PA3483	hypothetical protein	3	38	2	12	1	3	0	0	0.750	0.0
NC_002516.2	PA1076	NP_249767.1	1163660	1164022	+	363	PA1076	hypothetical protein	3	37	2	18	3	6	0	0	0.750	0.0
NC_002516.2	PA1136	NP_249827.1	1227474	1228205	+	732	PA1136	transcriptional regulator	3	37	2	17	2	8	0	0	0.750	0.0
NC_002516.2	PA2293	NP_250983.1	2523236	2524201	-	966	PA2293	hypothetical protein	3	36	2	13	2	12	0	0	0.750	0.0
NC_002516.2	PA0772	NP_249463.1	840385	841086	+	702	recO	DNA repair protein RecO	3	34	2	11	0	0	0	0	0.750	0.0
NC_002516.2	PA0173	NP_248863.1	197011	198060	-	1050	PA0173	chemotaxis response regulator protein-glutamate methylesterase	3	33	2	10	2	11	0	0	0.750	0.0
NC_002516.2	PA0653	NP_249344.1	706944	707366	+	423	PA0653	hypothetical protein	3	33	2	35	4	19	0	0	0.750	0.0
NC_002516.2	PA3719	NP_252408.1	4165719	4165880	-	162	armR	MexR antirepressor ArmR	3	33	2	6	1	11	0	0	0.750	0.0
NC_002516.2	PA0637	NP_249328.1	692549	692890	+	342	PA0637	hypothetical protein	3	32	2	15	2	3	0	0	0.750	0.0
NC_002516.2	PA1643a	YP_008719746.1	1789372	1789719	-	348	PA1643a	aldehyde-activating protein	7	32	5	40	3	6	0	0	0.750	0.0
NC_002516.2	PA5135	NP_253822.1	5783588	5784361	+	774	PA5135	hypothetical protein	3	32	2	16	0	0	0	0	0.750	0.0
NC_002516.2	PA0530	NP_249221.1	588924	590105	+	1182	PA0530	class III pyridoxal phosphate-dependent aminotransferase	7	30	5	36	4	16	1	85	0.750	5.0
NC_002516.2	PA3142	NP_251832.1	3527429	3527734	-	306	PA3142	hypothetical protein	3	30	2	12	1	13	0	0	0.750	0.0
NC_002516.2	PA3662	NP_252352.1	4102768	4103061	+	294	PA3662	hypothetical protein	3	28	2	80	2	12	1	1	0.750	0.1
NC_002516.2	PA1325	NP_250016.1	1436663	1437070	+	408	PA1325	hypothetical protein	3	27	2	17	2	3	1	24	0.750	6.0
NC_002516.2	PA3203	NP_251893.1	3594208	3594570	+	363	PA3203	hypothetical protein	3	27	2	3	0	0	0	0	0.750	0.0
NC_002516.2	PA3220	NP_251910.1	3609076	3609840	+	765	PA3220	transcriptional regulator	3	26	2	8	1	4	0	0	0.750	0.0
NC_002516.2	PA3904	NP_252593.1	4373938	4374333	+	396	PA3904	hypothetical protein	3	26	2	14	1	2	0	0	0.750	0.0
NC_002516.2	PA4564	NP_253254.1	5113005	5113469	-	465	PA4564	hypothetical protein	3	26	2	23	3	57	0	0	0.750	0.0
NC_002516.2	PA1789	NP_250480.1	1938549	1939412	-	864	PA1789	hypothetical protein	3	25	2	12	1	1	0	0	0.750	0.0
NC_002516.2	PA2257	NP_250947.1	2485471	2486118	+	648	pvcD	paerucumarin biosynthesis protein PvcD	3	25	2	25	2	17	0	0	0.750	0.0
NC_002516.2	PA5352	NP_254039.1	6019482	6019883	-	402	PA5352	hypothetical protein	3	25	2	18	1	1	1	4	0.750	2.0
NC_002516.2	PA0469	NP_249160.1	528999	529856	+	858	PA0469	hypothetical protein	3	24	2	11	3	9	0	0	0.750	0.0
NC_002516.2	PA3341	NP_252031.1	3752044	3752478	-	435	PA3341	transcriptional regulator	3	24	2	11	2	5	0	0	0.750	0.0
NC_002516.2	PA4585	NP_253275.1	5134689	5135714	+	1026	rtcA	RNA 3'-terminal-phosphate cyclase	3	24	2	19	0	0	0	0	0.750	0.0
NC_002516.2	PA0529	NP_249220.1	587997	588698	+	702	PA0529	hypothetical protein	3	23	2	8	2	22	1	1	0.750	0.0
NC_002516.2	PA1830	NP_250521.1	1989109	1989423	-	315	PA1830	hypothetical protein	3	23	2	11	2	19	0	0	0.750	0.0
NC_002516.2	PA2669	NP_251359.1	3017234	3017818	-	585	PA2669	hypothetical protein	3	23	2	18	3	26	1	245	0.750	9.1
NC_002516.2	PA0785	NP_249476.1	857998	858636	+	639	azoR1	FMN-dependent NADH-azoreductase AzoR	3	22	2	32	3	7	1	16	0.750	2.0
NC_002516.2	PA3566	NP_252256.1	3997822	3998115	+	294	PA3566	hypothetical protein	3	22	2	4	1	4	0	0	0.750	0.0
NC_002516.2	PA3682	NP_252372.1	4123961	4124785	-	825	PA3682	hypothetical protein	3	22	2	19	3	37	0	0	0.750	0.0
NC_002516.2	PA1526	NP_250217.1	1660727	1661386	+	660	PA1526	transcriptional regulator	3	21	2	19	5	25	1	4	0.750	0.2
NC_002516.2	PA1668	NP_250359.1	1818189	1819058	+	870	PA1668	hypothetical protein	3	21	2	20	0	0	0	0	0.750	0.0
NC_002516.2	PA2437	NP_251127.1	2733120	2734160	-	1041	PA2437	hypothetical protein	3	20	2	9	2	22	0	0	0.750	0.0
NC_002516.2	PA1407	NP_250098.1	1529597	1530538	-	942	PA1407	hypothetical protein	3	19	2	17	0	0	0	0	0.750	0.0
NC_002516.2	PA2562	NP_251252.1	2896741	2897253	-	513	PA2562	hypothetical protein	3	19	2	11	2	7	1	2	0.750	0.3
NC_002516.2	PA3524	NP_252214.1	3944184	3944570	+	387	gloA1	lactoylglutathione lyase	7	19	5	34	0	0	0	0	0.750	0.0
NC_002516.2	PA0583	NP_249274.1	641417	641959	+	543	PA0583	hypothetical protein	3	18	2	12	0	0	0	0	0.750	0.0
NC_002516.2	PA2284	NP_250974.1	2512511	2513182	+	672	PA2284	hypothetical protein	3	18	2	32	1	8	0	0	0.750	0.0
NC_002516.2	PA2638	NP_251328.1	2983205	2983882	+	678	nuoB	NADH-quinone oxidoreductase subunit B	3	18	2	12	2	4	1	16	0.750	3.2
NC_002516.2	PA2729	NP_251419.1	3086142	3087491	+	1350	PA2729	hypothetical protein	3	17	2	15	4	9	1	702	0.750	70.2
NC_002516.2	PA2872	NP_251562.1	3224614	3225384	-	771	PA2872	hypothetical protein	3	17	2	10	1	11	1	569	0.750	47.4
NC_002516.2	PA3031	NP_251721.1	3394816	3395037	+	222	PA3031	hypothetical protein	3	17	2	9	1	8	0	0	0.750	0.0
NC_002516.2	PA4965	NP_253652.1	5574494	5575018	-	525	PA4965	hypothetical protein	3	17	2	2	1	12	0	0	0.750	0.0
NC_002516.2	PA0722	NP_249413.1	790722	790973	+	252	PA0722	hypothetical protein	3	16	2	13	2	12	0	0	0.750	0.0
NC_002516.2	PA1534	NP_250225.1	1672485	1673081	+	597	recR	recombination protein RecR	3	15	2	9	3	16	0	0	0.750	0.0
NC_002516.2	PA1786	NP_250477.1	1933649	1934857	-	1209	PA1786	hypothetical protein	3	15	2	29	5	29	2	15	0.750	0.5
NC_002516.2	PA1993	NP_250683.1	2179848	2181056	-	1209	PA1993	hypothetical protein	3	15	2	5	3	10	0	0	0.750	0.0
NC_002516.2	PA2795	NP_251485.1	3152504	3153502	+	999	PA2795	tRNA-dihydrouridine synthase A	3	15	2	6	4	16	0	0	0.750	0.0
NC_002516.2	PA2914	NP_251604.1	3269795	3270826	+	1032	PA2914	ABC transporter permease	3	15	2	9	0	0	0	0	0.750	0.0
NC_002516.2	PA1034	NP_249725.1	1123148	1123348	-	201	PA1034	hypothetical protein	3	14	2	15	2	8	0	0	0.750	0.0
NC_002516.2	PA4932	NP_253619.1	5535685	5536131	-	447	rplI	50S ribosomal protein L9	3	13	2	8	0	0	0	0	0.750	0.0
NC_002516.2	PA1305	NP_249996.1	1416963	1417436	+	474	PA1305	hypothetical protein	3	12	2	12	2	2	0	0	0.750	0.0
NC_002516.2	PA0212	NP_248903.1	240931	241737	+	807	mdcE	malonate decarboxylase subunit gamma	3	11	2	9	0	0	0	0	0.750	0.0
NC_002516.2	PA4114	NP_252803.1	4601574	4602083	-	510	PA4114	spermidine acetyltransferase	3	9	2	4	0	0	0	0	0.750	0.0
NC_002516.2	PA4889	NP_253576.1	5485097	5486197	-	1101	PA4889	oxidoreductase	3	7	2	2	6	26	0	0	0.750	0.0
NC_002516.2	PA2935	NP_251625.1	3290694	3291173	-	480	PA2935	hypothetical protein	3	6	2	6	3	8	0	0	0.750	0.0
NC_002516.2	PA3940	NP_252629.1	4418303	4418584	+	282	PA3940	DNA binding protein	3	5	2	5	0	0	0	0	0.750	0.0
NC_002516.2	PA0011	NP_248701.1	14235	15122	+	888	PA0011	lipid A biosynthesis lauroyl acyltransferase	3	4	2	9	7	15	0	0	0.750	0.0
NC_002516.2	PA3033	NP_251723.1	3397096	3397374	-	279	PA3033	hypothetical protein	3	4	2	7	2	10	0	0	0.750	0.0
NC_002516.2	PA0861	NP_249552.1	940117	942573	+	2457	PA0861	hypothetical protein	24	346	18	133	23	185	3	74	0.760	0.4
NC_002516.2	PA0450	NP_249141.1	505629	507251	-	1623	PA0450	phosphate transporter	20	174	15	172	11	76	0	0	0.762	0.0
NC_002516.2	PA0596	NP_249287.1	656654	657670	+	1017	PA0596	hypothetical protein	12	170	9	56	11	134	2	25	0.769	0.2
NC_002516.2	PA3789	NP_252478.1	4246223	4247638	-	1416	PA3789	hypothetical protein	12	164	9	133	6	41	0	0	0.769	0.0
NC_002516.2	PA4523	NP_253213.1	5065491	5067746	-	2256	PA4523	hypothetical protein	12	124	9	51	6	35	0	0	0.769	0.0
NC_002516.2	PA3910	NP_252599.1	4379687	4381249	-	1563	eddA	extracelullar DNA degradation protein EddA	12	123	9	45	8	105	0	0	0.769	0.0
NC_002516.2	PA3348	NP_252038.1	3759996	3760820	-	825	PA3348	chemotaxis protein methyltransferase	12	104	9	103	6	38	1	9	0.769	0.2
NC_002516.2	PA3349	NP_252039.1	3760897	3761829	-	933	PA3349	chemotaxis protein	12	93	9	94	5	79	0	0	0.769	0.0
NC_002516.2	PA4316	NP_253006.1	4844271	4845713	-	1443	sbcB	exonuclease I	12	87	9	29	10	60	1	2	0.769	0.0
NC_002516.2	PA0443	NP_249134.1	496871	498361	+	1491	PA0443	transporter	12	79	9	49	8	33	0	0	0.769	0.0
NC_002516.2	PA0426	NP_249117.1	473191	476331	+	3141	mexB	multidrug resistance protein MexB	30	256	23	142	19	65	1	10	0.774	0.2
NC_002516.2	PA1491	NP_250182.1	1618612	1619847	+	1236	PA1491	transporter	30	230	23	172	10	112	2	64	0.774	0.6
NC_002516.2	PA5297	NP_253984.1	5964859	5966577	+	1719	poxB	pyruvate dehydrogenase	17	212	13	117	10	72	0	0	0.778	0.0
NC_002516.2	PA5376	NP_254063.1	6053412	6054590	-	1179	PA5376	ABC transporter ATP-binding protein	8	92	6	35	3	19	1	1	0.778	0.1
NC_002516.2	PA3353	NP_252043.1	3763681	3764472	+	792	PA3353	hypothetical protein	8	91	6	27	4	33	0	0	0.778	0.0
NC_002516.2	PA1483a	YP_008719744.1	1609318	1609734	+	417	PA1483a	hypothetical protein	8	89	6	93	1	1	0	0	0.778	0.0
NC_002516.2	PA5451	NP_254138.1	6140869	6141666	-	798	wzm	LPS efflux transporter membrane protein	8	83	6	84	6	24	1	2	0.778	0.1
NC_002516.2	PA1647	NP_250338.1	1793019	1794740	-	1722	PA1647	sulfate transporter	8	82	6	63	7	21	0	0	0.778	0.0
NC_002516.2	PA4071	NP_252760.1	4548932	4549510	-	579	PA4071	hypothetical protein	8	82	6	43	3	11	0	0	0.778	0.0
NC_002516.2	PA3317	NP_252007.1	3719329	3720057	+	729	PA3317	hypothetical protein	8	80	6	43	3	22	0	0	0.778	0.0
NC_002516.2	PA1501	NP_250192.1	1630024	1630806	-	783	PA1501	hypothetical protein	8	76	6	54	5	68	1	35	0.778	0.5
NC_002516.2	PA3679	NP_252369.1	4121114	4122391	-	1278	PA3679	hypothetical protein	8	74	6	51	2	5	0	0	0.778	0.0
NC_002516.2	PA1259	NP_249950.1	1366538	1368280	-	1743	PA1259	hypothetical protein	8	69	6	35	4	27	0	0	0.778	0.0
NC_002516.2	PA1128	NP_249819.1	1220745	1221656	+	912	PA1128	transcriptional regulator	8	67	6	22	6	32	0	0	0.778	0.0
NC_002516.2	PA0803	NP_249494.1	881486	881926	+	441	PA0803	hypothetical protein	8	66	6	51	2	15	1	1	0.778	0.1
NC_002516.2	PA4856	NP_253543.1	5452150	5454978	+	2829	retS	sensor histidine kinase MifS	8	64	6	26	32	278	3	78	0.778	0.3
NC_002516.2	PA0343	NP_249034.1	385554	386351	-	798	PA0343	hypothetical protein	8	63	6	33	4	22	0	0	0.778	0.0
NC_002516.2	PA2810	NP_251500.1	3163382	3164713	+	1332	copS	two-component sensor CopS	8	63	6	30	7	39	0	0	0.778	0.0
NC_002516.2	PA0828	NP_249519.1	902900	903583	+	684	PA0828	transcriptional regulator	8	60	6	72	4	51	0	0	0.778	0.0
NC_002516.2	PA1504	NP_250195.1	1633842	1634492	-	651	PA1504	transcriptional regulator	8	59	6	21	4	26	0	0	0.778	0.0
NC_002516.2	PA2809	NP_251499.1	3162705	3163385	+	681	copR	two-component response regulator CopR	8	58	6	38	1	23	0	0	0.778	0.0
NC_002516.2	PA1088	NP_249779.1	1175614	1176375	+	762	PA1088	hypothetical protein	8	57	6	60	7	54	1	135	0.778	2.5
NC_002516.2	PA4511	NP_253201.1	5048884	5049639	-	756	PA4511	hypothetical protein	8	57	6	46	5	58	0	0	0.778	0.0
NC_002516.2	PA0089	NP_248779.1	107182	108228	+	1047	PA0089	hypothetical protein	8	54	6	45	5	23	0	0	0.778	0.0
NC_002516.2	PA4008	NP_252697.1	4488410	4489633	+	1224	PA4008	hydrolase	8	53	6	36	2	7	0	0	0.778	0.0
NC_002516.2	PA3120	NP_251810.1	3502642	3503280	-	639	leuD	isopropylmalate isomerase small subunit	8	49	6	32	3	7	0	0	0.778	0.0
NC_002516.2	PA2530	NP_251220.1	2856981	2858306	+	1326	PA2530	hypothetical protein	8	48	6	58	3	7	0	0	0.778	0.0
NC_002516.2	PA0226	NP_248917.1	255481	256332	+	852	PA0226	CoA transferase subunit A	8	39	6	47	6	25	2	19	0.778	0.7
NC_002516.2	PA3543	NP_252233.1	3967025	3968452	+	1428	algK	alginate biosynthesis protein AlgK	8	35	6	13	5	28	0	0	0.778	0.0
NC_002516.2	PA2431	NP_251121.1	2725967	2728141	-	2175	PA2431	hypothetical protein	8	30	6	17	4	24	0	0	0.778	0.0
NC_002516.2	PA2414	NP_251104.1	2696430	2697749	-	1320	PA2414	L-sorbosone dehydrogenase	8	27	6	45	4	67	0	0	0.778	0.0
NC_002516.2	PA5551	NP_254238.1	6245803	6246312	-	510	PA5551	hypothetical protein	13	173	10	159	4	24	0	0	0.786	0.0
NC_002516.2	PA5244	NP_253931.1	5905871	5906461	+	591	PA5244	hypothetical protein	13	116	10	57	4	12	1	4	0.786	0.3
NC_002516.2	PA5180	NP_253867.1	5831902	5832741	+	840	PA5180	hypothetical protein	13	114	10	58	2	13	0	0	0.786	0.0
NC_002516.2	PA5080	NP_253767.1	5719316	5720287	-	972	PA5080	prolyl aminopeptidase	13	100	10	150	9	47	1	13	0.786	0.3
NC_002516.2	PA0030	NP_248720.1	32060	32983	-	924	PA0030	hypothetical protein	13	95	10	116	5	19	2	199	0.786	10.0
NC_002516.2	PA4137	NP_252826.1	4626662	4627918	+	1257	PA4137	porin	18	175	14	103	15	91	0	0	0.789	0.0
NC_002516.2	PA1027	NP_249718.1	1113129	1114718	+	1590	PA1027	aldehyde dehydrogenase	18	99	14	129	13	73	0	0	0.789	0.0
NC_002516.2	PA5114	NP_253801.1	5757738	5761343	-	3606	PA5114	hypothetical protein	29	275	23	233	21	218	1	9	0.800	0.0
NC_002516.2	PA3568	NP_252258.1	3999208	4001094	-	1887	PA3568	propionyl-CoA synthetase	24	202	19	192	17	120	0	0	0.800	0.0
NC_002516.2	PA4981	NP_253668.1	5593683	5595095	-	1413	PA4981	amino acid permease	19	147	15	141	7	36	0	0	0.800	0.0
NC_002516.2	PA0163	NP_248853.1	185957	186754	-	798	PA0163	transcriptional regulator	9	141	7	47	4	21	0	0	0.800	0.0
NC_002516.2	PA2576	NP_251266.1	2912890	2913789	-	900	PA2576	hypothetical protein	9	126	7	69	6	59	0	0	0.800	0.0
NC_002516.2	PA3255	NP_251945.1	3641233	3641811	+	579	PA3255	hypothetical protein	14	120	11	136	7	103	0	0	0.800	0.0
NC_002516.2	PA5420	NP_254107.1	6100820	6101677	+	858	purU2	formyltetrahydrofolate deformylase	14	117	11	104	6	37	0	0	0.800	0.0
NC_002516.2	PA3478	NP_252168.1	3890775	3892055	-	1281	rhlB	rhamnosyltransferase subunit B	14	116	11	128	8	42	0	0	0.800	0.0
NC_002516.2	PA0166	NP_248856.1	190198	191604	+	1407	PA0166	transporter	9	110	7	31	1	4	0	0	0.800	0.0
NC_002516.2	PA3087	NP_251777.1	3465093	3466073	-	981	PA3087	hypothetical protein	9	99	7	46	3	22	2	25	0.800	1.1
NC_002516.2	PA3952	NP_252641.2	4432595	4433311	-	717	PA3952	hypothetical protein	4	97	3	36	3	16	1	41	0.800	2.4
NC_002516.2	PA1916	NP_250606.1	2090213	2091445	-	1233	PA1916	amino acid permease	14	94	11	77	9	21	0	0	0.800	0.0
NC_002516.2	PA4396	NP_253086.1	4925899	4926999	+	1101	PA4396	two-component response regulator	9	94	7	76	5	26	0	0	0.800	0.0
NC_002516.2	PA5494	NP_254181.1	6186603	6186893	+	291	PA5494	hypothetical protein	9	93	7	72	4	19	0	0	0.800	0.0
NC_002516.2	PA5124	NP_253811.1	5772298	5773374	+	1077	ntrB	two-component sensor NtrB	9	88	7	72	6	24	0	0	0.800	0.0
NC_002516.2	PA2078	NP_250768.1	2285363	2287237	-	1875	PA2078	hypothetical protein	9	86	7	60	8	42	0	0	0.800	0.0
NC_002516.2	PA0664	NP_249355.1	716731	717153	+	423	PA0664	hypothetical protein	4	82	3	91	2	13	0	0	0.800	0.0
NC_002516.2	PA2653	NP_251343.1	3001873	3003198	-	1326	PA2653	transporter	9	79	7	35	4	10	0	0	0.800	0.0
NC_002516.2	PA5498	NP_254185.1	6191186	6192109	-	924	PA5498	adhesin	9	77	7	58	2	11	0	0	0.800	0.0
NC_002516.2	PA4136	NP_252825.1	4625089	4626297	-	1209	PA4136	major facilitator superfamily transporter	9	76	7	34	3	7	0	0	0.800	0.0
NC_002516.2	PA4680	NP_253369.1	5249032	5249568	-	537	PA4680	hypothetical protein	4	76	3	21	4	9	0	0	0.800	0.0
NC_002516.2	PA1494	NP_250185.1	1621472	1623127	-	1656	PA1494	hypothetical protein	9	73	7	34	7	39	1	16	0.800	0.4
NC_002516.2	PA1085	NP_249776.1	1170942	1172144	+	1203	flgJ	peptidoglycan hydrolase FlgJ	9	71	7	102	8	190	0	0	0.800	0.0
NC_002516.2	PA2768	NP_251458.1	3127226	3127708	+	483	PA2768	hypothetical protein	4	71	3	30	1	17	1	54	0.800	3.0
NC_002516.2	PA0619	NP_249310.1	678286	678819	+	534	PA0619	bacteriophage protein	4	69	3	26	3	51	0	0	0.800	0.0
NC_002516.2	PA3254	NP_251944.1	3640166	3641161	+	996	PA3254	ABC transporter ATP-binding protein	9	68	7	92	4	22	2	16	0.800	0.7
NC_002516.2	PA1492	NP_250183.1	1619907	1620263	+	357	PA1492	hypothetical protein	4	62	3	12	7	27	0	0	0.800	0.0
NC_002516.2	PA2674	NP_251364.1	3020929	3021339	-	411	PA2674	type II secretion system protein	4	56	3	16	4	55	0	0	0.800	0.0
NC_002516.2	PA2747	NP_251437.1	3108970	3109257	-	288	PA2747	hypothetical protein	4	55	3	35	2	4	0	0	0.800	0.0
NC_002516.2	PA3963	NP_252652.1	4442958	4443854	+	897	PA3963	transporter	4	51	3	23	2	27	0	0	0.800	0.0
NC_002516.2	PA0806	NP_249497.1	883777	884172	+	396	PA0806	hypothetical protein	4	49	3	21	4	36	0	0	0.800	0.0
NC_002516.2	PA4467	NP_253157.1	4996488	4997420	-	933	PA4467	hypothetical protein	4	47	3	33	3	10	0	0	0.800	0.0
NC_002516.2	PA2210	NP_250900.1	2428852	2430177	+	1326	PA2210	major facilitator superfamily transporter	4	44	3	28	3	17	0	0	0.800	0.0
NC_002516.2	PA4231	NP_252921.1	4745121	4746551	+	1431	pchA	salicylate biosynthesis isochorismate synthase	9	42	7	56	3	30	0	0	0.800	0.0
NC_002516.2	PA4816	NP_253503.1	5406165	5407400	+	1236	PA4816	hypothetical protein	4	42	3	38	5	26	1	6	0.800	0.2
NC_002516.2	PA4982	NP_253669.2	5595279	5597531	-	2253	PA4982	two-component sensor	4	41	3	29	1	14	0	0	0.800	0.0
NC_002516.2	PA3783	NP_252472.1	4242416	4243045	+	630	PA3783	hypothetical protein	9	40	7	31	5	14	0	0	0.800	0.0
NC_002516.2	PA5293	NP_253980.1	5958408	5959325	-	918	PA5293	transcriptional regulator	4	40	3	38	1	2	0	0	0.800	0.0
NC_002516.2	PA3140	NP_251830.1	3524161	3524490	-	330	PA3140	hypothetical protein	4	39	3	24	2	17	0	0	0.800	0.0
NC_002516.2	PA3721	NP_252410.1	4166518	4167159	+	642	nalC	transcriptional regulator	4	37	3	34	2	7	0	0	0.800	0.0
NC_002516.2	PA5328	NP_254015.1	5999754	6000143	-	390	PA5328	mono-heme cytochrome C	4	36	3	30	0	0	0	0	0.800	0.0
NC_002516.2	PA1202	NP_249893.1	1302696	1303313	+	618	PA1202	hydrolase	4	35	3	24	0	0	0	0	0.800	0.0
NC_002516.2	PA3625	NP_252315.1	4060625	4061374	-	750	surE	5'-nucleotidase SurE	4	35	3	11	1	12	0	0	0.800	0.0
NC_002516.2	PA1840	NP_250531.1	1998587	1998949	+	363	PA1840	hypothetical protein	4	33	3	30	4	45	1	65	0.800	1.4
NC_002516.2	PA3212	NP_251902.1	3601596	3602390	+	795	PA3212	ABC transporter ATP-binding protein	4	33	3	18	2	3	0	0	0.800	0.0
NC_002516.2	PA0549	NP_249240.1	608157	609221	+	1065	PA0549	hypothetical protein	4	32	3	45	1	2	0	0	0.800	0.0
NC_002516.2	PA2693	NP_251383.1	3047116	3047616	+	501	PA2693	acyl-CoA thioesterase	4	31	3	19	3	15	0	0	0.800	0.0
NC_002516.2	PA4154	NP_252843.1	4647895	4648563	-	669	PA4154	hypothetical protein	4	31	3	17	2	18	0	0	0.800	0.0
NC_002516.2	PA1495	NP_250186.1	1623251	1623877	-	627	PA1495	hypothetical protein	4	30	3	11	5	34	0	0	0.800	0.0
NC_002516.2	PA2601	NP_251291.1	2944255	2945151	-	897	PA2601	transcriptional regulator	4	30	3	12	2	25	0	0	0.800	0.0
NC_002516.2	PA1558	NP_250249.1	1696467	1697099	+	633	PA1558	hypothetical protein	4	29	3	22	2	12	0	0	0.800	0.0
NC_002516.2	PA2650	NP_251340.1	2997840	2998649	+	810	PA2650	hypothetical protein	4	29	3	6	1	3	0	0	0.800	0.0
NC_002516.2	PA2660	NP_251350.1	3008847	3009929	+	1083	PA2660	hypothetical protein	4	28	3	11	5	33	0	0	0.800	0.0
NC_002516.2	PA3440	NP_252130.1	3846837	3847148	+	312	PA3440	hypothetical protein	4	28	3	5	3	54	0	0	0.800	0.0
NC_002516.2	PA4127	NP_252816.1	4615346	4616149	+	804	hpcG	2-oxo-hepta-3-ene-1%2C7-dioic acid hydratase	4	28	3	14	2	91	0	0	0.800	0.0
NC_002516.2	PA0467	NP_249158.1	527324	527944	-	621	PA0467	hypothetical protein	4	27	3	18	1	16	1	4	0.800	0.2
NC_002516.2	PA2037	NP_250727.1	2227541	2229001	+	1461	PA2037	hypothetical protein	4	26	3	18	4	15	0	0	0.800	0.0
NC_002516.2	PA2087	NP_250777.1	2296432	2297088	+	657	PA2087	hypothetical protein	4	26	3	16	2	12	0	0	0.800	0.0
NC_002516.2	PA2201	NP_250891.1	2420443	2421327	+	885	PA2201	hypothetical protein	4	26	3	16	1	4	0	0	0.800	0.0
NC_002516.2	PA2280	NP_250970.1	2508775	2509467	+	693	PA2280	hypothetical protein	4	25	3	8	3	18	1	2	0.800	0.1
NC_002516.2	PA1397	NP_250088.1	1518914	1519546	+	633	PA1397	two-component response regulator	4	24	3	14	0	0	0	0	0.800	0.0
NC_002516.2	PA1457	NP_250148.1	1586034	1586822	+	789	cheZ	protein phosphatase CheZ	4	24	3	15	3	55	0	0	0.800	0.0
NC_002516.2	PA1641	NP_250332.1	1786888	1787166	+	279	PA1641	hypothetical protein	4	24	3	14	2	10	0	0	0.800	0.0
NC_002516.2	PA0854	NP_249545.1	932718	934112	-	1395	fumC2	fumarate hydratase	4	23	3	6	1	4	0	0	0.800	0.0
NC_002516.2	PA1082	NP_249773.1	1168284	1169069	+	786	flgG	flagellar basal body rod protein FlgG	4	23	3	45	2	34	0	0	0.800	0.0
NC_002516.2	PA4424	NP_253114.1	4959520	4959897	+	378	PA4424	hypothetical protein	4	23	3	25	3	82	0	0	0.800	0.0
NC_002516.2	PA4880	NP_253567.1	5476945	5477478	+	534	PA4880	bacterioferritin	4	23	3	26	6	14	1	7	0.800	0.5
NC_002516.2	PA0838	NP_249529.1	913777	914259	+	483	PA0838	glutathione peroxidase	4	22	3	64	3	7	1	4	0.800	0.5
NC_002516.2	PA3375	NP_252065.1	3782833	3783549	-	717	PA3375	ABC transporter ATP-binding protein	4	22	3	17	1	3	0	0	0.800	0.0
NC_002516.2	PA0249	NP_248940.1	281799	282245	-	447	PA0249	acetyltransferase	4	21	3	8	2	22	0	0	0.800	0.0
NC_002516.2	PA2225	NP_250915.1	2447573	2447989	-	417	PA2225	hypothetical protein	4	21	3	13	6	26	0	0	0.800	0.0
NC_002516.2	PA1023	NP_249714.1	1108949	1109866	+	918	PA1023	short-chain dehydrogenase	4	20	3	17	4	20	0	0	0.800	0.0
NC_002516.2	PA2120	NP_250810.1	2332392	2332820	-	429	PA2120	hypothetical protein	4	20	3	31	3	17	0	0	0.800	0.0
NC_002516.2	PA5178	NP_253865.1	5830313	5830750	-	438	PA5178	hypothetical protein	4	20	3	24	3	16	0	0	0.800	0.0
NC_002516.2	PA3314	NP_252004.1	3716808	3717611	+	804	PA3314	phosphonates ABC transporter ATP-binding protein	4	18	3	16	1	20	0	0	0.800	0.0
NC_002516.2	PA5134	NP_253821.1	5782278	5783588	+	1311	PA5134	carboxyl-terminal protease	4	18	3	11	4	22	0	0	0.800	0.0
NC_002516.2	PA2880	NP_251570.1	3232819	3233334	+	516	PA2880	hypothetical protein	4	16	3	13	1	1	0	0	0.800	0.0
NC_002516.2	PA3435	NP_252125.1	3843653	3844105	-	453	PA3435	flavodoxin	4	16	3	23	0	0	0	0	0.800	0.0
NC_002516.2	PA2675	NP_251365.1	3021308	3021742	-	435	PA2675	type II secretion system protein	4	15	3	18	3	15	1	7	0.800	0.4
NC_002516.2	PA1962	NP_250652.1	2145894	2146502	+	609	azoR2	FMN-dependent NADH-azoreductase	4	13	3	11	1	2	0	0	0.800	0.0
NC_002516.2	PA1890	NP_250581.1	2060566	2061189	-	624	PA1890	glutathione S-transferase	4	11	3	16	1	6	0	0	0.800	0.0
NC_002516.2	PA0234	NP_248925.1	263689	264522	+	834	PA0234	hypothetical protein	15	95	12	87	5	13	0	0	0.813	0.0
NC_002516.2	PA3456	NP_252146.1	3862309	3864273	+	1965	PA3456	tRNA 5-methylaminomethyl-2-thiouridine biosynthesis bifunctional protein MnmC	15	80	12	67	3	9	0	0	0.813	0.0
NC_002516.2	PA0133	NP_248823.1	150906	151823	+	918	PA0133	HTH-type transcriptional activator BauR	10	106	8	76	5	21	1	8	0.818	0.4
NC_002516.2	PA1819	NP_250510.1	1977100	1978455	+	1356	PA1819	amino acid permease	10	102	8	72	4	61	0	0	0.818	0.0
NC_002516.2	PA1310	NP_250001.1	1420326	1421441	+	1116	phnW	2-aminoethylphosphonate--pyruvate transaminase	10	99	8	72	7	22	0	0	0.818	0.0
NC_002516.2	PA1626	NP_250317.1	1769047	1770321	-	1275	PA1626	major facilitator superfamily transporter	10	99	8	91	6	48	0	0	0.818	0.0
NC_002516.2	PA3690	NP_252380.1	4131536	4133758	+	2223	PA3690	metal-transporting P-type ATPase	10	79	8	40	2	11	0	0	0.818	0.0
NC_002516.2	PA0851	NP_249542.1	929514	930476	-	963	PA0851	hypothetical protein	10	77	8	62	5	62	0	0	0.818	0.0
NC_002516.2	PA4309	NP_252999.1	4835264	4837153	+	1890	pctA	chemotactic transducer PctA	10	77	8	39	6	33	1	7	0.818	0.2
NC_002516.2	PA2665	NP_251355.1	3013928	3015481	+	1554	PA2665	anaerobic nitric oxide reductase transcriptional regulator	10	73	8	62	3	18	1	17	0.818	0.9
NC_002516.2	PA3774	NP_252463.1	4232258	4233400	+	1143	PA3774	acetylpolyamine aminohydrolase	10	62	8	81	4	14	1	23	0.818	1.5
NC_002516.2	PA4593	NP_253283.1	5144527	5145720	-	1194	PA4593	ABC transporter permease	10	62	8	57	5	35	1	30	0.818	0.8
NC_002516.2	PA2388	NP_251078.1	2641035	2642030	+	996	fpvR	protein FpvR	10	61	8	49	6	36	0	0	0.818	0.0
NC_002516.2	PA2214	NP_250904.1	2433748	2435070	+	1323	PA2214	major facilitator superfamily transporter	10	49	8	38	3	5	1	142	0.818	23.7
NC_002516.2	PA5022	NP_253709.1	5649522	5652878	+	3357	PA5022	potassium efflux protein KefA	27	267	22	231	15	47	4	34	0.821	0.7
NC_002516.2	PA4319	NP_253009.1	4847507	4848487	+	981	PA4319	hypothetical protein	16	191	13	146	14	139	1	52	0.824	0.4
NC_002516.2	PA5363	NP_254050.1	6030351	6031250	-	900	PA5363	hypothetical protein	16	165	13	119	8	103	0	0	0.824	0.0
NC_002516.2	PA1865	NP_250556.1	2024065	2025744	+	1680	PA1865	Fanconi-associated nuclease	16	136	13	114	11	90	0	0	0.824	0.0
NC_002516.2	PA1941	NP_250631.1	2123897	2125792	-	1896	PA1941	hypothetical protein	16	120	13	96	13	95	0	0	0.824	0.0
NC_002516.2	PA5506	NP_254193.1	6198055	6198912	+	858	PA5506	hypothetical protein	11	267	9	310	7	201	1	25	0.833	0.1
NC_002516.2	PA3000	NP_251690.1	3357758	3359167	-	1410	aroP1	aromatic amino acid transporter AroP	23	259	19	286	21	175	1	9	0.833	0.1
NC_002516.2	PA4552	NP_253242.1	5099263	5100087	+	825	pilW	type 4 fimbrial biogenesis protein PilW	17	256	14	160	29	3343	9	1276	0.833	0.4
NC_002516.2	PA4520	NP_253210.1	5061730	5063751	-	2022	PA4520	chemotaxis transducer	23	217	19	207	15	121	0	0	0.833	0.0
NC_002516.2	PA2290	NP_250980.1	2518693	2521104	-	2412	gcd	glucose dehydrogenase	17	166	14	106	10	94	0	0	0.833	0.0
NC_002516.2	PA4465	NP_253155.1	4995229	4996089	+	861	PA4465	hypothetical protein	11	133	9	113	9	112	1	2	0.833	0.0
NC_002516.2	PA5092	NP_253779.1	5732909	5734117	-	1209	hutI	imidazolonepropionase	11	131	9	81	10	83	2	14	0.833	0.2
NC_002516.2	PA1524	NP_250215.1	1657738	1659192	-	1455	xdhA	xanthine dehydrogenase	11	105	9	71	9	49	2	82	0.833	1.6
NC_002516.2	PA5225	NP_253912.1	5883023	5883577	-	555	PA5225	hypothetical protein	5	83	4	124	4	64	0	0	0.833	0.0
NC_002516.2	PA2859	NP_251549.1	3212525	3213031	+	507	greB	transcription elongation factor GreB	5	81	4	34	3	54	1	1	0.833	0.0
NC_002516.2	PA4345	NP_253035.1	4874655	4875245	-	591	PA4345	hypothetical protein	5	79	4	77	2	10	0	0	0.833	0.0
NC_002516.2	PA4143	NP_252832.1	4634139	4636298	+	2160	PA4143	toxin transporter	11	73	9	80	2	6	0	0	0.833	0.0
NC_002516.2	PA2548	NP_251238.1	2878976	2880370	+	1395	PA2548	hypothetical protein	11	66	9	77	7	33	0	0	0.833	0.0
NC_002516.2	PA1252	NP_249943.1	1359590	1360594	+	1005	PA1252	bifunctional Delta(1)-pyrroline-2-carboxylate/Delta(1)-piperideine-2-carboxylate reductase	5	65	4	32	3	8	0	0	0.833	0.0
NC_002516.2	PA0489	NP_249180.1	549656	550381	-	726	PA0489	phosphoribosyl transferase	5	64	4	20	3	9	0	0	0.833	0.0
NC_002516.2	PA3612	NP_252302.1	4045589	4045810	+	222	PA3612	hypothetical protein	5	59	4	34	3	29	0	0	0.833	0.0
NC_002516.2	PA3983	NP_252672.1	4462879	4463718	+	840	PA3983	hypothetical protein	5	59	4	88	2	25	0	0	0.833	0.0
NC_002516.2	PA3955	NP_252644.1	4435328	4435984	+	657	PA3955	hypothetical protein	5	57	4	50	5	15	0	0	0.833	0.0
NC_002516.2	PA4522	NP_253212.1	5064774	5065340	-	567	ampD	N-acetyl-anhydromuranmyl-L-alanine amidase	5	57	4	33	6	52	1	6	0.833	0.1
NC_002516.2	PA1729	NP_250420.1	1871555	1872202	+	648	PA1729	hypothetical protein	5	54	4	28	3	48	0	0	0.833	0.0
NC_002516.2	PA4340	NP_253030.1	4868921	4869493	-	573	PA4340	hypothetical protein	5	54	4	47	3	11	0	0	0.833	0.0
NC_002516.2	PA4990	NP_253677.1	5606103	5606435	+	333	PA4990	SMR multidrug efflux transporter	5	54	4	29	2	8	0	0	0.833	0.0
NC_002516.2	PA0490	NP_249181.1	550520	550813	-	294	PA0490	hypothetical protein	5	51	4	27	2	4	0	0	0.833	0.0
NC_002516.2	PA2593	NP_251283.1	2935851	2936423	+	573	qteE	quorum threshold expression protein QteE	5	51	4	35	5	56	0	0	0.833	0.0
NC_002516.2	PA0138	NP_248828.1	157108	158034	+	927	PA0138	ABC transporter permease	5	50	4	45	5	21	0	0	0.833	0.0
NC_002516.2	PA4328	NP_253018.1	4855963	4856877	+	915	PA4328	hypothetical protein	5	50	4	25	2	8	0	0	0.833	0.0
NC_002516.2	PA4227	NP_252917.1	4741305	4742195	-	891	pchR	transcriptional regulator PchR	5	49	4	25	6	16	0	0	0.833	0.0
NC_002516.2	PA1130	NP_249821.1	1222095	1223072	-	978	rhlC	rhamnosyltransferase	5	48	4	29	4	29	0	0	0.833	0.0
NC_002516.2	PA3672	NP_252362.1	4111078	4112001	-	924	PA3672	ABC transporter ATP-binding protein	5	48	4	15	2	6	0	0	0.833	0.0
NC_002516.2	PA1655	NP_250346.1	1801851	1802453	+	603	PA1655	glutathione S-transferase	5	46	4	45	9	28	1	9	0.833	0.3
NC_002516.2	PA4821	NP_253508.1	5410876	5412237	+	1362	PA4821	transporter	5	45	4	12	1	6	0	0	0.833	0.0
NC_002516.2	PA0613	NP_249304.1	674667	675026	+	360	PA0613	hypothetical protein	5	43	4	32	2	2	0	0	0.833	0.0
NC_002516.2	PA3180	NP_251870.1	3570414	3570851	+	438	PA3180	hypothetical protein	5	41	4	27	2	30	1	1	0.833	0.0
NC_002516.2	PA1126	NP_249817.1	1218940	1219527	-	588	PA1126	hypothetical protein	5	40	4	33	4	13	0	0	0.833	0.0
NC_002516.2	PA1428	NP_250119.1	1554415	1554846	+	432	PA1428	hypothetical protein	5	40	4	23	1	2	1	94	0.833	31.3
NC_002516.2	PA3102	NP_251792.1	3480697	3481914	-	1218	xcpS	type II secretion system protein F	5	40	4	26	6	19	0	0	0.833	0.0
NC_002516.2	PA4983	NP_253670.1	5598308	5599042	-	735	PA4983	two-component response regulator	5	39	4	53	2	5	0	0	0.833	0.0
NC_002516.2	PA1239	NP_249930.1	1340910	1341794	-	885	PA1239	hypothetical protein	5	38	4	7	2	8	0	0	0.833	0.0
NC_002516.2	PA2105	NP_250795.1	2316708	2317403	+	696	PA2105	acetyltransferase	5	38	4	31	6	33	1	1	0.833	0.0
NC_002516.2	PA0449	NP_249140.1	505047	505586	+	540	PA0449	acyl-CoA thioesterase	5	37	4	60	1	4	1	231	0.833	46.2
NC_002516.2	PA1527	NP_250218.1	1661412	1664900	+	3489	PA1527	hypothetical protein	5	37	4	20	3	4	0	0	0.833	0.0
NC_002516.2	PA4103	NP_252792.1	4587320	4587949	+	630	PA4103	hypothetical protein	5	37	4	22	2	6	0	0	0.833	0.0
NC_002516.2	PA1341	NP_250032.1	1454866	1455612	-	747	PA1341	amino acid ABC transporter permease	5	35	4	26	4	7	0	0	0.833	0.0
NC_002516.2	PA1889	NP_250580.1	2059569	2060552	+	984	PA1889	hypothetical protein	5	35	4	18	2	9	0	0	0.833	0.0
NC_002516.2	PA2264	NP_250954.1	2493218	2493934	+	717	PA2264	hypothetical protein	5	35	4	20	2	26	0	0	0.833	0.0
NC_002516.2	PA3447	NP_252137.1	3852667	3853416	-	750	PA3447	ABC transporter ATP-binding protein	5	35	4	34	1	3	0	0	0.833	0.0
NC_002516.2	PA4698	NP_253386.1	5276843	5277172	-	330	PA4698	hypothetical protein	5	35	4	19	1	1	0	0	0.833	0.0
NC_002516.2	PA0635	NP_249326.1	690420	690674	+	255	PA0635	hypothetical protein	5	32	4	18	0	0	0	0	0.833	0.0
NC_002516.2	PA3431	NP_252121.1	3839686	3840372	-	687	PA3431	hypothetical protein	5	32	4	15	1	2	1	2	0.833	0.7
NC_002516.2	PA5382	NP_254069.1	6060340	6061233	-	894	PA5382	transcriptional regulator	5	32	4	39	5	47	0	0	0.833	0.0
NC_002516.2	PA2093	NP_250783.1	2304318	2304827	+	510	PA2093	RNA polymerase sigma factor	5	30	4	32	4	13	0	0	0.833	0.0
NC_002516.2	PA2806	NP_251496.1	3160651	3161481	-	831	PA2806	7-cyano-7-deazaguanine reductase	5	30	4	23	2	5	0	0	0.833	0.0
NC_002516.2	PA2081	NP_250771.1	2290339	2290980	-	642	kynB	kynurenine formamidase KynB	5	29	4	19	3	55	1	2	0.833	0.0
NC_002516.2	PA1399	NP_250090.1	1519984	1520904	-	921	PA1399	transcriptional regulator	5	28	4	52	3	25	0	0	0.833	0.0
NC_002516.2	PA1904	NP_250595.1	2075452	2076288	+	837	phzF2	trans-2%2C3-dihydro-3-hydroxyanthranilate isomerase	5	28	4	54	4	20	0	0	0.833	0.0
NC_002516.2	PA2841	NP_251531.1	3195900	3196691	+	792	PA2841	enoyl-CoA hydratase	5	28	4	26	2	26	2	59	0.833	2.2
NC_002516.2	PA0123	NP_248813.1	142359	143267	-	909	PA0123	transcriptional regulator	5	27	4	17	5	37	0	0	0.833	0.0
NC_002516.2	PA1141	NP_249832.1	1232229	1233131	-	903	PA1141	transcriptional regulator	5	27	4	26	0	0	0	0	0.833	0.0
NC_002516.2	PA3175	NP_251865.1	3565189	3566124	+	936	PA3175	formimidoylglutamase	5	27	4	28	0	0	0	0	0.833	0.0
NC_002516.2	PA3437	NP_252127.1	3845053	3845757	+	705	folM	short-chain dehydrogenase	5	27	4	29	2	19	1	2	0.833	0.1
NC_002516.2	PA4779	NP_253467.1	5367187	5368080	-	894	PA4779	hypothetical protein	5	27	4	29	1	6	0	0	0.833	0.0
NC_002516.2	PA4866	NP_253553.1	5463918	5464436	+	519	PA4866	hypothetical protein	5	27	4	29	0	0	0	0	0.833	0.0
NC_002516.2	PA4699	NP_253387.1	5277172	5277951	-	780	PA4699	hypothetical protein	5	26	4	29	3	12	1	1	0.833	0.1
NC_002516.2	PA0065	NP_248755.1	77432	78097	-	666	PA0065	5'-nucleotidase	5	23	4	29	3	38	0	0	0.833	0.0
NC_002516.2	PA2723	NP_251413.1	3076344	3076622	+	279	PA2723	hypothetical protein	5	23	4	24	2	10	0	0	0.833	0.0
NC_002516.2	PA2929	NP_251619.1	3285007	3285621	-	615	PA2929	hypothetical protein	5	23	4	40	3	19	0	0	0.833	0.0
NC_002516.2	PA1497	NP_250188.1	1624781	1625695	-	915	PA1497	transporter	5	22	4	19	4	10	0	0	0.833	0.0
NC_002516.2	PA2820	NP_251510.1	3174131	3174904	+	774	PA2820	hypothetical protein	5	22	4	55	1	2	0	0	0.833	0.0
NC_002516.2	PA3131	NP_251821.1	3512394	3513041	-	648	PA3131	aldolase	5	15	4	27	1	15	0	0	0.833	0.0
NC_002516.2	PA3401	NP_252091.1	3806070	3807242	-	1173	PA3401	hypothetical protein	18	151	15	139	6	35	0	0	0.842	0.0
NC_002516.2	PA3272	NP_251962.1	3663509	3667855	-	4347	PA3272	ATP-dependent DNA helicase	25	300	21	198	18	147	1	1	0.846	0.0
NC_002516.2	PA0520	NP_249211.1	580316	581098	+	783	nirQ	denitrification regulatory protein NirQ	12	141	10	118	7	46	1	32	0.846	0.7
NC_002516.2	PA4506	NP_253196.1	5045028	5045999	+	972	PA4506	peptide ABC transporter ATP-binding protein	12	138	10	88	8	110	1	7	0.846	0.1
NC_002516.2	PA5421	NP_254108.1	6101884	6103083	+	1200	fdhA	glutathione-independent formaldehyde dehydrogenase	12	132	10	97	5	24	0	0	0.846	0.0
NC_002516.2	PA5197	NP_253884.1	5849143	5850048	+	906	rimK	ribosomal protein S6 modification protein	12	116	10	113	8	95	0	0	0.846	0.0
NC_002516.2	PA5317	NP_254004.1	5986475	5988055	+	1581	PA5317	dipeptide ABC transporter substrate-binding protein	12	113	10	68	3	18	1	3	0.846	0.2
NC_002516.2	PA2862	NP_251552.1	3214282	3215217	+	936	lipA	lactonizing lipase	12	106	10	117	7	43	0	0	0.846	0.0
NC_002516.2	PA3012	NP_251702.1	3372797	3373171	-	375	PA3012	hypothetical protein	12	94	10	50	8	22	0	0	0.846	0.0
NC_002516.2	PA2559	NP_251249.1	2893286	2893828	-	543	PA2559	hypothetical protein	12	93	10	64	6	31	0	0	0.846	0.0
NC_002516.2	PA1513	NP_250204.1	1645211	1646488	-	1278	PA1513	hypothetical protein	12	91	10	66	9	68	2	34	0.846	0.5
NC_002516.2	PA2209	NP_250899.1	2427572	2428669	-	1098	PA2209	hypothetical protein	12	79	10	45	4	22	0	0	0.846	0.0
NC_002516.2	PA0246	NP_248937.1	277894	279399	-	1506	PA0246	major facilitator superfamily transporter	12	75	10	88	4	75	1	4	0.846	0.1
NC_002516.2	PA0752	NP_249443.1	819855	821372	-	1518	PA0752	hypothetical protein	12	74	10	85	10	62	0	0	0.846	0.0
NC_002516.2	PA2386	NP_251076.1	2638928	2640259	-	1332	pvdA	L-ornithine N5-oxygenase	12	71	10	46	5	15	0	0	0.846	0.0
NC_002516.2	PA3465	NP_252155.1	3876196	3877911	+	1716	PA3465	hypothetical protein	19	184	16	160	8	57	1	17	0.850	0.3
NC_002516.2	PA3764	NP_252453.1	4219841	4221199	+	1359	PA3764	membrane-bound lytic murein transglycosylase F	19	103	16	129	11	66	1	8	0.850	0.1
NC_002516.2	PA0445	NP_249136.1	500104	501120	-	1017	PA0445	transposase	19	91	16	84	8	21	2	2	0.850	0.1
NC_002516.2	PA3115	NP_251805.1	3495446	3498205	-	2760	fimV	motility protein FimV	27	615	23	518	56	27309	16	3530	0.857	0.1
NC_002516.2	PA4770	NP_253458.1	5355387	5357075	+	1689	lldP	L-lactate permease	13	131	11	98	11	84	0	0	0.857	0.0
NC_002516.2	PA5353	NP_254040.1	6019888	6021114	-	1227	glcF	glycolate oxidase iron-sulfur subunit	13	131	11	103	5	53	1	8	0.857	0.1
NC_002516.2	PA4197	NP_252886.1	4693759	4696035	-	2277	bfiS	protein BfiS	13	130	11	86	2	9	0	0	0.857	0.0
NC_002516.2	PA5133	NP_253820.1	5780963	5782249	+	1287	PA5133	hypothetical protein	13	129	11	111	4	150	0	0	0.857	0.0
NC_002516.2	PA4573	NP_253263.1	5121337	5121642	-	306	PA4573	hypothetical protein	6	117	5	177	3	30	0	0	0.857	0.0
NC_002516.2	PA3670	NP_252360.1	4108489	4110336	-	1848	PA3670	hypothetical protein	13	103	11	107	8	55	2	103	0.857	1.8
NC_002516.2	PA0353	NP_249044.1	396057	397895	-	1839	ilvD	dihydroxy-acid dehydratase	13	102	11	59	7	26	1	1	0.857	0.0
NC_002516.2	PA0528	NP_249219.1	587017	587895	-	879	PA0528	transcriptional regulator	13	101	11	137	4	14	1	5	0.857	0.3
NC_002516.2	PA3912	NP_252601.1	4382010	4382900	-	891	PA3912	hypothetical protein	13	101	11	82	3	11	0	0	0.857	0.0
NC_002516.2	PA0521	NP_249212.1	581133	581660	+	528	PA0521	cytochrome C oxidase subunit	13	98	11	103	5	36	0	0	0.857	0.0
NC_002516.2	PA5190	NP_253877.1	5843198	5843800	-	603	PA5190	nitroreductase	6	97	5	53	5	42	0	0	0.857	0.0
NC_002516.2	PA2568	NP_251258.1	2904040	2904447	-	408	PA2568	hypothetical protein	6	80	5	25	2	20	2	139	0.857	6.6
NC_002516.2	PA0182	NP_248872.1	207071	207823	+	753	PA0182	3-ketoacyl-ACP reductase	6	78	5	24	2	14	0	0	0.857	0.0
NC_002516.2	PA3055	NP_251745.1	3420309	3420785	-	477	PA3055	hypothetical protein	6	74	5	64	6	61	0	0	0.857	0.0
NC_002516.2	PA5115	NP_253802.1	5761482	5762066	-	585	PA5115	hypothetical protein	6	74	5	33	5	15	0	0	0.857	0.0
NC_002516.2	PA2770	NP_251460.1	3128292	3129071	-	780	PA2770	isomerase	6	72	5	42	5	19	1	1	0.857	0.1
NC_002516.2	PA3819	NP_252508.1	4275422	4275970	-	549	PA3819	hypothetical protein	6	70	5	78	5	94	0	0	0.857	0.0
NC_002516.2	PA3995	NP_252684.1	4475955	4476848	+	894	PA3995	transcriptional regulator	6	69	5	51	2	7	0	0	0.857	0.0
NC_002516.2	PA0616	NP_249307.1	676373	676930	+	558	PA0616	hypothetical protein	6	68	5	59	4	24	1	72	0.857	2.9
NC_002516.2	PA3979	NP_252668.1	4459418	4459750	-	333	PA3979	hypothetical protein	6	65	5	71	5	42	0	0	0.857	0.0
NC_002516.2	PA2774	NP_251464.1	3132229	3132816	-	588	PA2774	hypothetical protein	6	59	5	36	7	29	0	0	0.857	0.0
NC_002516.2	PA3178	NP_251868.1	3568636	3569013	-	378	PA3178	hypothetical protein	6	59	5	41	3	36	0	0	0.857	0.0
NC_002516.2	PA0776	NP_249467.1	843723	844295	-	573	PA0776	hypothetical protein	6	57	5	26	2	9	0	0	0.857	0.0
NC_002516.2	PA2419	NP_251109.1	2702164	2702844	+	681	PA2419	hydrolase	6	48	5	27	3	14	0	0	0.857	0.0
NC_002516.2	PA1185	NP_249876.1	1286990	1287619	+	630	PA1185	glutathione S-transferase	6	47	5	40	1	69	0	0	0.857	0.0
NC_002516.2	PA3956	NP_252645.1	4436051	4436485	+	435	PA3956	hypothetical protein	6	46	5	33	3	10	1	1	0.857	0.1
NC_002516.2	PA4926	NP_253613.1	5524970	5525905	-	936	PA4926	hypothetical protein	6	46	5	48	3	43	0	0	0.857	0.0
NC_002516.2	PA5356	NP_254043.1	6023907	6024662	+	756	glcC	DNA-binding transcriptional regulator GlcC	6	46	5	28	2	17	1	2	0.857	0.1
NC_002516.2	PA0784	NP_249475.1	856942	857871	-	930	PA0784	transcriptional regulator	6	45	5	52	6	51	0	0	0.857	0.0
NC_002516.2	PA3669	NP_252359.1	4107505	4108485	-	981	PA3669	hypothetical protein	6	45	5	42	3	7	0	0	0.857	0.0
NC_002516.2	PA1070	NP_249761.1	1157954	1158655	-	702	braG	ABC transporter ATP-binding protein	6	44	5	16	2	4	0	0	0.857	0.0
NC_002516.2	PA2636	NP_251326.1	2981627	2982181	+	555	PA2636	hypothetical protein	6	43	5	31	3	17	0	0	0.857	0.0
NC_002516.2	PA4341	NP_253031.1	4869558	4870328	-	771	PA4341	transcriptional regulator	6	43	5	29	2	12	0	0	0.857	0.0
NC_002516.2	PA4087	NP_252776.1	4570096	4570920	+	825	PA4087	hypothetical protein	6	42	5	34	5	29	0	0	0.857	0.0
NC_002516.2	PA4790	NP_253478.1	5378093	5378842	+	750	PA4790	hypothetical protein	6	41	5	30	3	18	0	0	0.857	0.0
NC_002516.2	PA1467	NP_250158.1	1595827	1596798	+	972	PA1467	hypothetical protein	6	40	5	40	6	41	0	0	0.857	0.0
NC_002516.2	PA3256	NP_251946.1	3641872	3642834	-	963	PA3256	oxidoreductase	6	40	5	33	2	2	0	0	0.857	0.0
NC_002516.2	PA0830	NP_249521.1	904768	905601	-	834	PA0830	hypothetical protein	6	39	5	46	1	5	0	0	0.857	0.0
NC_002516.2	PA0115	NP_248805.1	135934	136386	-	453	PA0115	hypothetical protein	6	37	5	24	2	9	2	27	0.857	2.7
NC_002516.2	PA1887	NP_250578.1	2057278	2057946	-	669	PA1887	hypothetical protein	6	37	5	25	0	0	0	0	0.857	0.0
NC_002516.2	PA2633	NP_251323.1	2976340	2977161	+	822	PA2633	hypothetical protein	6	37	5	56	2	11	0	0	0.857	0.0
NC_002516.2	PA2128	NP_250818.1	2342493	2343044	+	552	cupA1	fimbrial subunit CupA1	6	35	5	44	2	18	0	0	0.857	0.0
NC_002516.2	PA0156	NP_248846.1	177307	178458	+	1152	PA0156	resistance-nodulation-cell division (RND) efflux membrane fusion protein	6	34	5	25	1	9	0	0	0.857	0.0
NC_002516.2	PA1636	NP_250327.1	1780536	1783193	+	2658	kdpD	two-component sensor KdpD	6	30	5	24	5	16	1	15	0.857	0.9
NC_002516.2	PA2712	NP_251402.1	3066296	3067159	+	864	PA2712	hypothetical protein	6	29	5	33	2	20	0	0	0.857	0.0
NC_002516.2	PA0346	NP_249037.1	389334	389696	+	363	PA0346	hypothetical protein	6	24	5	65	2	6	0	0	0.857	0.0
NC_002516.2	PA2255	NP_250945.1	2483049	2483924	+	876	pvcB	paerucumarin biosynthesis protein PvcB	6	23	5	24	4	17	1	10	0.857	0.6
NC_002516.2	PA4215	NP_252904.1	4718557	4719393	+	837	phzF1	trans-2%2C3-dihydro-3-hydroxyanthranilate isomerase	6	23	5	77	3	19	0	0	0.857	0.0
NC_002516.2	PA2547	NP_251237.1	2877999	2878916	+	918	PA2547	transcriptional regulator	6	22	5	38	3	25	0	0	0.857	0.0
NC_002516.2	PA3035	NP_251725.1	3398104	3398700	+	597	PA3035	glutathione S-transferase	6	18	5	23	5	40	0	0	0.857	0.0
NC_002516.2	PA5181	NP_253868.1	5832749	5835070	+	2322	PA5181	oxidoreductase	35	444	30	359	13	109	1	15	0.861	0.1
NC_002516.2	PA1535	NP_250226.1	1673204	1674352	+	1149	PA1535	acyl-CoA dehydrogenase	14	172	12	184	4	35	0	0	0.867	0.0
NC_002516.2	PA3920	NP_252609.1	4389231	4391609	+	2379	PA3920	metal transporting P-type ATPase	14	133	12	143	7	52	0	0	0.867	0.0
NC_002516.2	PA0313	NP_249004.1	352927	353619	-	693	PA0313	L-cysteine ABC transporter protein YecS	14	123	12	113	7	78	0	0	0.867	0.0
NC_002516.2	PA2616	NP_251306.1	2959468	2960418	+	951	trxB1	thioredoxin reductase	14	120	12	87	9	48	2	21	0.867	0.4
NC_002516.2	PA1428a	YP_008719743.1	1552566	1554155	-	1590	PA1428a	hypothetical protein	14	108	12	68	5	52	1	16	0.867	0.3
NC_002516.2	PA3350	NP_252040.1	3761961	3762659	+	699	PA3350	flagellar basal body P-ring biosynthesis protein FlgA	14	104	12	129	7	31	0	0	0.867	0.0
NC_002516.2	PA0357	NP_249048.1	401131	401943	+	813	mutM	formamidopyrimidine-DNA glycosylase	14	91	12	97	7	87	0	0	0.867	0.0
NC_002516.2	PA0807	NP_249498.1	884799	885566	+	768	ampDh3	protein AmpDh3	14	83	12	89	10	69	0	0	0.867	0.0
NC_002516.2	PA1086	NP_249777.1	1172163	1174214	+	2052	flgK	flagellar hook-associated protein FlgK	22	253	19	136	13	75	0	0	0.870	0.0
NC_002516.2	PA0459	NP_249150.1	518083	520635	+	2553	PA0459	chaperone protein ClpB	22	196	19	245	13	80	1	5	0.870	0.1
NC_002516.2	PA0399	NP_249090.1	440638	442011	+	1374	PA0399	cystathionine beta-synthase	15	150	13	152	2	6	0	0	0.875	0.0
NC_002516.2	PA1135	NP_249826.1	1226427	1227302	-	876	PA1135	molecular chaperone Hsp31/glyoxalase	15	140	13	107	6	21	0	0	0.875	0.0
NC_002516.2	PA5339	NP_254026.1	6008398	6008778	+	381	PA5339	hypothetical protein	7	122	6	57	4	31	1	78	0.875	2.4
NC_002516.2	PA0465	NP_249156.1	525469	526827	+	1359	creD	hypothetical protein	15	121	13	138	13	61	0	0	0.875	0.0
NC_002516.2	PA4702	NP_253390.1	5282159	5282506	+	348	PA4702	hypothetical protein	7	107	6	51	4	56	1	9	0.875	0.2
NC_002516.2	PA4454	NP_253144.1	4986811	4987284	-	474	PA4454	hypothetical protein	7	91	6	58	7	40	1	38	0.875	0.9
NC_002516.2	PA3119	NP_251809.2	3501809	3502570	-	762	PA3119	hypothetical protein	7	80	6	38	4	19	0	0	0.875	0.0
NC_002516.2	PA0651	NP_249342.1	705130	705966	+	837	trpC	indole-3-glycerol phosphate synthase	7	78	6	62	5	30	0	0	0.875	0.0
NC_002516.2	PA3363	NP_252053.1	3773991	3774581	-	591	amiR	aliphatic amidase regulator	7	77	6	30	1	2	0	0	0.875	0.0
NC_002516.2	PA3871	NP_252560.1	4334403	4335221	-	819	PA3871	PpiC-type peptidyl-prolyl cis-trans isomerase	7	75	6	47	4	24	0	0	0.875	0.0
NC_002516.2	PA2721	NP_251411.1	3075411	3075890	+	480	PA2721	hypothetical protein	7	72	6	47	1	5	0	0	0.875	0.0
NC_002516.2	PA0837	NP_249528.1	913086	913571	+	486	slyD	peptidyl-prolyl cis-trans isomerase SlyD	7	67	6	28	3	15	0	0	0.875	0.0
NC_002516.2	PA0867	NP_249558.1	948776	949159	+	384	mliC	lysozyme inhibitor	7	66	6	40	5	40	1	4	0.875	0.1
NC_002516.2	PA4304	NP_252994.1	4828379	4829629	-	1251	rcpA	type II/III secretion system protein	7	66	6	33	7	62	0	0	0.875	0.0
NC_002516.2	PA5323	NP_254010.1	5993791	5994696	+	906	argB	acetylglutamate kinase	7	65	6	63	4	18	0	0	0.875	0.0
NC_002516.2	PA0670	NP_249361.1	730679	732094	-	1416	PA0670	hypothetical protein	7	64	6	39	5	56	0	0	0.875	0.0
NC_002516.2	PA2707	NP_251397.1	3060725	3061570	-	846	PA2707	hypothetical protein	7	64	6	43	5	31	2	13	0.875	0.4
NC_002516.2	PA3003	NP_251693.1	3364332	3364961	+	630	PA3003	hypothetical protein	7	63	6	39	4	18	0	0	0.875	0.0
NC_002516.2	PA3864	NP_252553.1	4324948	4325580	+	633	dauR	transcriptional regulator	7	58	6	49	4	30	0	0	0.875	0.0
NC_002516.2	PA4305	NP_252995.1	4829643	4830554	-	912	rcpC	hypothetical protein	7	54	6	41	2	10	0	0	0.875	0.0
NC_002516.2	PA1048	NP_249739.1	1135408	1136289	+	882	PA1048	hypothetical protein	7	53	6	65	3	10	0	0	0.875	0.0
NC_002516.2	PA2702	NP_251392.1	3056890	3057366	+	477	PA2702	hypothetical protein	7	52	6	24	5	7	0	0	0.875	0.0
NC_002516.2	PA0492	NP_249183.1	551911	552669	+	759	PA0492	hypothetical protein	7	51	6	80	4	18	0	0	0.875	0.0
NC_002516.2	PA2827	NP_251517.1	3180554	3180952	-	399	PA2827	methionine sulfoxide reductase B	7	50	6	52	3	25	0	0	0.875	0.0
NC_002516.2	PA3605	NP_252295.1	4039174	4040100	+	927	PA3605	hypothetical protein	7	49	6	54	4	12	2	41	0.875	3.2
NC_002516.2	PA1109	NP_249800.1	1201310	1202089	+	780	PA1109	transcriptional regulator	7	47	6	61	7	63	0	0	0.875	0.0
NC_002516.2	PA2748	NP_251438.1	3109743	3110525	-	783	PA2748	methionine aminopeptidase	7	47	6	70	2	8	0	0	0.875	0.0
NC_002516.2	PA1237	NP_249928.1	1337931	1339082	-	1152	PA1237	multidrug resistance efflux pump	7	45	6	55	5	10	1	1	0.875	0.1
NC_002516.2	PA5002	NP_253689.1	5619608	5621026	-	1419	PA5002	hypothetical protein	7	45	6	37	3	12	1	815	0.875	62.7
NC_002516.2	PA3658	NP_252348.1	4096124	4098826	+	2703	glnD	bifunctional uridylyltransferase/uridylyl-removing protein	7	39	6	52	5	20	1	20	0.875	1.0
NC_002516.2	PA4857	NP_253544.1	5455434	5456027	+	594	PA4857	hypothetical protein	7	38	6	15	7	67	0	0	0.875	0.0
NC_002516.2	PA2195	NP_250885.1	2414254	2415507	+	1254	hcnC	hydrogen cyanide synthase subunit HcnC	7	31	6	73	1	9	1	2	0.875	0.2
NC_002516.2	PA1466	NP_250157.1	1595032	1595718	-	687	PA1466	hypothetical protein	7	26	6	56	2	12	0	0	0.875	0.0
NC_002516.2	PA1412	NP_250103.1	1536457	1537650	-	1194	PA1412	hypothetical protein	7	24	6	34	7	86	1	9	0.875	0.1
NC_002516.2	PA5450	NP_254137.1	6139604	6140869	-	1266	wzt	ABC transporter	24	277	21	308	14	155	0	0	0.880	0.0
NC_002516.2	PA5505	NP_254192.1	6197070	6197852	+	783	PA5505	TonB-dependent receptor	16	212	14	141	8	41	2	25	0.882	0.6
NC_002516.2	PA0525	NP_249216.1	583857	585695	+	1839	PA0525	denitrification protein NorD	16	154	14	162	9	36	2	15	0.882	0.4
NC_002516.2	PA5329	NP_254016.1	6000317	6000781	+	465	PA5329	hypothetical protein	16	144	14	171	5	55	0	0	0.882	0.0
NC_002516.2	PA0783	NP_249474.1	855277	856797	+	1521	putP	sodium/proline symporter PutP	16	137	14	90	8	75	0	0	0.882	0.0
NC_002516.2	PA1613	NP_250304.1	1756489	1758597	-	2109	PA1613	hypothetical protein	25	194	22	289	15	116	2	138	0.885	1.2
NC_002516.2	PA0726	NP_249417.1	792997	794271	+	1275	PA0726	hypothetical protein	26	297	23	255	17	144	3	48	0.889	0.3
NC_002516.2	PA4072	NP_252761.1	4549485	4550975	-	1491	PA4072	amino acid permease	17	163	15	184	8	71	1	1	0.889	0.0
NC_002516.2	PA0289	NP_248980.1	324625	325587	+	963	gpuR	transcriptional activator GpuR	17	159	15	118	10	36	2	10	0.889	0.3
NC_002516.2	PA2844	NP_251534.1	3199029	3200237	-	1209	PA2844	hypothetical protein	17	148	15	96	8	26	0	0	0.889	0.0
NC_002516.2	PA4757	NP_253445.1	5343105	5343755	-	651	PA4757	leucine export protein LeuE	8	121	7	71	2	13	0	0	0.889	0.0
NC_002516.2	PA5324	NP_254011.1	5994741	5995811	-	1071	PA5324	transcriptional regulator	8	110	7	71	6	49	1	26	0.889	0.5
NC_002516.2	PA3309	NP_251999.1	3710225	3710680	+	456	PA3309	hypothetical protein	8	103	7	78	2	6	0	0	0.889	0.0
NC_002516.2	PA3276	NP_251966.1	3669166	3669588	-	423	PA3276	hypothetical protein	8	101	7	46	5	29	0	0	0.889	0.0
NC_002516.2	PA1313	NP_250004.1	1423374	1424732	+	1359	PA1313	major facilitator superfamily transporter	8	92	7	37	4	40	0	0	0.889	0.0
NC_002516.2	PA1735	NP_250426.1	1877522	1878409	+	888	PA1735	hypothetical protein	8	81	7	61	4	7	1	92	0.889	11.5
NC_002516.2	PA2438	NP_251128.1	2734157	2735182	-	1026	PA2438	hypothetical protein	8	81	7	43	4	39	0	0	0.889	0.0
NC_002516.2	PA0975	NP_249666.1	1058812	1059606	+	795	PA0975	radical activating enzyme	8	77	7	58	5	19	0	0	0.889	0.0
NC_002516.2	PA4027	NP_252716.1	4508408	4509301	+	894	PA4027	hypothetical protein	8	74	7	58	2	8	1	7	0.889	0.8
NC_002516.2	PA2801	NP_251491.1	3157667	3158071	+	405	PA2801	hypothetical protein	8	69	7	87	7	38	1	11	0.889	0.3
NC_002516.2	PA0430	NP_249121.1	481196	482068	-	873	metF	5%2C10-methylenetetrahydrofolate reductase	8	67	7	34	0	0	1	32	0.889	32.0
NC_002516.2	PA2695	NP_251385.1	3048051	3049154	-	1104	PA2695	hypothetical protein	8	67	7	20	7	33	1	23	0.889	0.7
NC_002516.2	PA3862	NP_252551.1	4322788	4323735	+	948	dauB	NAD(P)H-dependent anabolic L-arginine dehydrogenase DauB	8	66	7	27	7	88	0	0	0.889	0.0
NC_002516.2	PA0568	NP_249259.1	622894	623352	-	459	PA0568	hypothetical protein	8	63	7	97	6	47	1	293	0.889	6.1
NC_002516.2	PA4458	NP_253148.1	4990285	4990824	+	540	PA4458	hypothetical protein	8	63	7	79	7	79	0	0	0.889	0.0
NC_002516.2	PA3247	NP_251937.1	3633592	3634881	+	1290	PA3247	aminopeptidase	8	62	7	31	8	47	1	11	0.889	0.2
NC_002516.2	PA1499	NP_250190.1	1627497	1628762	-	1266	PA1499	hypothetical protein	8	59	7	34	5	31	1	143	0.889	4.5
NC_002516.2	PA1106	NP_249797.1	1197838	1198551	-	714	PA1106	hypothetical protein	8	58	7	34	3	18	0	0	0.889	0.0
NC_002516.2	PA1222	NP_249913.1	1324793	1325950	-	1158	PA1222	membrane-bound lytic murein transglycosylase A	8	57	7	38	5	14	0	0	0.889	0.0
NC_002516.2	PA4209	NP_252898.1	4712095	4713099	-	1005	phzM	phenazine-specific methyltransferase	8	54	7	54	5	63	2	6	0.889	0.1
NC_002516.2	PA4373	NP_253063.1	4902202	4903296	+	1095	PA4373	hypothetical protein	8	51	7	57	0	0	0	0	0.889	0.0
NC_002516.2	PA1214	NP_249905.1	1314318	1315916	-	1599	PA1214	hypothetical protein	8	44	7	67	7	19	1	70	0.889	3.5
NC_002516.2	PA2197	NP_250887.1	2416376	2417413	+	1038	PA2197	hypothetical protein	8	44	7	96	5	14	1	4	0.889	0.3
NC_002516.2	PA2276	NP_250966.1	2505645	2506535	+	891	PA2276	transcriptional regulator	8	31	7	35	3	20	0	0	0.889	0.0
NC_002516.2	PA0516	NP_249207.1	576498	577676	-	1179	nirF	heme d1 biosynthesis protein NirF	18	132	16	217	9	81	0	0	0.895	0.0
NC_002516.2	PA4554	NP_253244.1	5100683	5104168	+	3486	pilY1	type 4 fimbrial biogenesis protein PilY1	109	2257	98	1268	170	23635	60	18561	0.900	0.8
NC_002516.2	PA5458	NP_254145.1	6149179	6150321	+	1143	PA5458	acyltransferase	29	265	26	242	14	74	1	30	0.900	0.4
NC_002516.2	PA5539	NP_254226.1	6231662	6232558	+	897	PA5539	GTP cyclohydrolase	9	219	8	152	5	59	1	13	0.900	0.2
NC_002516.2	PA4904	NP_253591.1	5503051	5504106	+	1056	vanA	vanillate O-demethylase oxygenase	9	132	8	60	2	25	0	0	0.900	0.0
NC_002516.2	PA5189	NP_253876.1	5842275	5843183	+	909	PA5189	transcriptional regulator	9	125	8	71	5	24	0	0	0.900	0.0
NC_002516.2	PA0147	NP_248837.1	167146	168108	+	963	PA0147	oxidoreductase	9	113	8	134	4	11	1	34	0.900	2.8
NC_002516.2	PA4609	NP_253299.1	5167284	5168645	-	1362	radA	DNA repair protein RadA	9	112	8	69	6	65	2	530	0.900	8.0
NC_002516.2	PA3753	NP_252442.1	4204734	4205258	-	525	PA3753	hypothetical protein	9	101	8	75	4	34	0	0	0.900	0.0
NC_002516.2	PA5123	NP_253810.1	5771455	5772027	+	573	PA5123	hypothetical protein	9	99	8	41	7	88	0	0	0.900	0.0
NC_002516.2	PA5304	NP_253991.1	5972178	5973476	-	1299	dadA	D-amino acid dehydrogenase small subunit	9	99	8	62	6	50	0	0	0.900	0.0
NC_002516.2	PA4909	NP_253596.1	5507969	5508685	-	717	PA4909	ABC transporter ATP-binding protein	9	96	8	57	3	19	0	0	0.900	0.0
NC_002516.2	PA0810	NP_249501.1	887583	888284	-	702	PA0810	haloacid dehalogenase	9	93	8	71	5	17	1	9	0.900	0.5
NC_002516.2	PA0144	NP_248834.1	164443	165069	-	627	PA0144	hypothetical protein	9	92	8	103	2	3	1	1	0.900	0.3
NC_002516.2	PA0310	NP_249001.1	350890	351588	+	699	PA0310	hypothetical protein	9	89	8	72	2	16	0	0	0.900	0.0
NC_002516.2	PA3993	NP_252682.1	4473623	4474639	+	1017	PA3993	transposase	19	87	17	94	10	31	3	6	0.900	0.2
NC_002516.2	PA0533	NP_249224.1	591445	592935	+	1491	PA0533	transcriptional regulator	9	83	8	61	4	50	2	121	0.900	2.4
NC_002516.2	PA3532	NP_252222.1	3950827	3951978	-	1152	PA3532	hypothetical protein	9	81	8	103	3	23	0	0	0.900	0.0
NC_002516.2	PA3734	NP_252423.1	4185522	4186727	+	1206	PA3734	hypothetical protein	9	80	8	50	3	11	0	0	0.900	0.0
NC_002516.2	PA1806	NP_250497.1	1961227	1962024	-	798	fabI	NADH-dependent enoyl-ACP reductase	9	79	8	81	7	106	2	87	0.900	0.8
NC_002516.2	PA0034	NP_248724.1	36278	36901	-	624	PA0034	two-component response regulator	9	77	8	78	5	34	0	0	0.900	0.0
NC_002516.2	PA1658	NP_250349.1	1805753	1807228	+	1476	PA1658	hypothetical protein	9	77	8	35	10	97	1	1	0.900	0.0
NC_002516.2	PA5430	NP_254117.1	6111048	6112262	-	1215	PA5430	hypothetical protein	9	75	8	45	6	44	1	93	0.900	2.1
NC_002516.2	PA2604	NP_251294.1	2947803	2948471	+	669	PA2604	hypothetical protein	9	68	8	61	8	76	1	12	0.900	0.2
NC_002516.2	PA4690	YP_008719782.1	5262642	5263262	-	621	PA4690	hypothetical protein	9	68	8	107	4	31	3	20	0.900	0.6
NC_002516.2	PA2772	NP_251462.1	3130761	3131159	-	399	PA2772	hypothetical protein	9	67	8	61	2	28	3	81	0.900	2.8
NC_002516.2	PA2887	NP_251577.1	3239711	3240589	+	879	atuB	citronellol catabolism dehydrogenase	9	67	8	62	4	11	0	0	0.900	0.0
NC_002516.2	PA5027	NP_253714.1	5657581	5658396	+	816	PA5027	hypothetical protein	9	63	8	32	4	8	0	0	0.900	0.0
NC_002516.2	PA3391	NP_252081.1	3794819	3796966	+	2148	nosR	regulatory protein NosR	20	147	18	90	10	90	1	1	0.905	0.0
NC_002516.2	PA4199	NP_252888.1	4698021	4699802	+	1782	PA4199	acyl-CoA dehydrogenase	20	145	18	125	9	89	0	0	0.905	0.0
NC_002516.2	PA2319	NP_251009.1	2556948	2557964	+	1017	PA2319	transposase	20	92	18	101	11	34	3	11	0.905	0.3
NC_002516.2	PA2283	NP_250973.1	2511057	2512514	+	1458	PA2283	hypothetical protein	10	119	9	57	9	70	0	0	0.909	0.0
NC_002516.2	PA5093	NP_253780.1	5734114	5735646	-	1533	PA5093	histidine/phenylalanine ammonia-lyase	10	110	9	79	8	28	1	2	0.909	0.1
NC_002516.2	PA0386	NP_249077.1	427586	428740	-	1155	PA0386	coproporphyrinogen III oxidase	10	99	9	32	3	19	0	0	0.909	0.0
NC_002516.2	PA0441	NP_249132.1	494816	496255	-	1440	dht	D-hydantoinase/dihydropyrimidinase	10	92	9	72	3	39	1	64	0.909	1.6
NC_002516.2	PA1140	NP_249831.1	1231256	1232092	-	837	PA1140	hypothetical protein	10	92	9	68	6	28	0	0	0.909	0.0
NC_002516.2	PA1188	NP_249879.1	1289965	1291146	+	1182	PA1188	hypothetical protein	10	91	9	70	0	0	0	0	0.909	0.0
NC_002516.2	PA2757	NP_251447.1	3117750	3118193	-	444	PA2757	hypothetical protein	10	89	9	71	5	45	0	0	0.909	0.0
NC_002516.2	PA2272	NP_250962.1	2501720	2503417	+	1698	pbpC	penicillin-binding protein 3A	10	88	9	82	3	26	0	0	0.909	0.0
NC_002516.2	PA4974	NP_253661.1	5584101	5585549	+	1449	PA4974	hypothetical protein	10	87	9	43	2	9	0	0	0.909	0.0
NC_002516.2	PA5169	NP_253856.1	5818831	5820114	+	1284	PA5169	C4-dicarboxylate transporter	10	85	9	131	7	63	2	21	0.909	0.3
NC_002516.2	PA3947	NP_252636.1	4426952	4428130	-	1179	rocR	DNA-binding response regulator RocR	10	80	9	83	5	19	0	0	0.909	0.0
NC_002516.2	PA4829	NP_253516.1	5420323	5421726	-	1404	lpd3	dihydrolipoamide dehydrogenase	10	80	9	89	6	15	0	0	0.909	0.0
NC_002516.2	PA5254	NP_253941.1	5916227	5916856	+	630	PA5254	FkbP-type peptidyl-prolyl cis-trans isomerase	10	79	9	128	3	14	1	17	0.909	1.1
NC_002516.2	PA0446	NP_249137.1	501376	502599	-	1224	PA0446	hypothetical protein	10	76	9	59	4	22	1	11	0.909	0.5
NC_002516.2	PA0882	NP_249573.1	964372	965574	+	1203	PA0882	hypothetical protein	10	72	9	80	9	99	1	31	0.909	0.3
NC_002516.2	PA4852	NP_253539.1	5447648	5448646	+	999	PA4852	hypothetical protein	10	68	9	86	5	43	1	30	0.909	0.7
NC_002516.2	PA2335	NP_251025.1	2577150	2579519	+	2370	PA2335	TonB-dependent receptor	10	67	9	42	6	36	0	0	0.909	0.0
NC_002516.2	PA1604	NP_250295.1	1746692	1747597	-	906	PA1604	hypothetical protein	10	61	9	62	9	36	0	0	0.909	0.0
NC_002516.2	PA0248	NP_248939.1	280936	281802	+	867	PA0248	transcriptional regulator	10	60	9	54	6	163	0	0	0.909	0.0
NC_002516.2	PA0440	NP_249131.1	493354	494721	-	1368	PA0440	oxidoreductase	10	59	9	117	3	6	0	0	0.909	0.0
NC_002516.2	PA2396	NP_251086.1	2652230	2653057	-	828	pvdF	pyoverdine synthetase F	10	50	9	55	4	11	0	0	0.909	0.0
NC_002516.2	PA0820	NP_249511.1	896416	897228	+	813	PA0820	hypothetical protein	10	49	9	34	9	43	0	0	0.909	0.0
NC_002516.2	PA1818	NP_250509.1	1974821	1977076	+	2256	ldcA	lysine-specific pyridoxal 5'-phosphate-dependent carboxylase LdcA	35	291	32	226	21	128	0	0	0.917	0.0
NC_002516.2	PA3240	NP_251930.1	3627509	3628366	+	858	PA3240	quercetin 2%2C3-dioxygenase	11	165	10	91	6	28	1	3	0.917	0.1
NC_002516.2	PA2839	NP_251529.1	3192749	3193519	+	771	PA2839	hypothetical protein	11	110	10	89	2	9	1	6	0.917	0.6
NC_002516.2	PA1778	NP_250469.1	1922295	1923032	-	738	cobA	uroporphyrin-III C-methyltransferase	11	105	10	72	4	11	0	0	0.917	0.0
NC_002516.2	PA5145	NP_253832.1	5792505	5793611	+	1107	PA5145	hypothetical protein	11	105	10	75	5	20	1	28	0.917	1.3
NC_002516.2	PA4518	NP_253208.1	5059574	5059999	-	426	PA4518	hypothetical protein	11	96	10	93	3	12	0	0	0.917	0.0
NC_002516.2	PA4329	NP_253019.1	4856960	4858411	+	1452	pykA	pyruvate kinase	11	94	10	65	8	40	1	1	0.917	0.0
NC_002516.2	PA4069	NP_252758.1	4546668	4547552	-	885	PA4069	hypothetical protein	11	88	10	80	6	11	1	607	0.917	50.6
NC_002516.2	PA4734	NP_253422.1	5317569	5318450	+	882	PA4734	hypothetical protein	11	85	10	90	3	45	1	5	0.917	0.1
NC_002516.2	PA3692	NP_252382.1	4134591	4135376	+	786	lptF	outer membrane porin F	11	82	10	69	6	19	0	0	0.917	0.0
NC_002516.2	PA1518	NP_250209.1	1649928	1650308	+	381	PA1518	5-hydroxyisourate hydrolase	11	76	10	61	5	36	1	11	0.917	0.3
NC_002516.2	PA1144	NP_249835.1	1234816	1236150	-	1335	PA1144	major facilitator superfamily transporter	11	70	10	59	9	49	0	0	0.917	0.0
NC_002516.2	PA1496	NP_250187.1	1623864	1624715	-	852	PA1496	potassium channel	11	70	10	67	8	40	0	0	0.917	0.0
NC_002516.2	PA4901	NP_253588.1	5498740	5500326	-	1587	mdlC	benzoylformate decarboxylase	11	63	10	61	7	62	0	0	0.917	0.0
NC_002516.2	PA4100	NP_252789.1	4582852	4584531	+	1680	PA4100	dehydrogenase	11	57	10	83	1	4	0	0	0.917	0.0
NC_002516.2	PA4653	NP_253342.1	5219938	5220885	+	948	PA4653	hypothetical protein	24	213	22	298	15	71	2	52	0.920	0.7
NC_002516.2	PA5268	NP_253955.1	5933688	5934668	-	981	corA	magnesium/cobalt transporter	12	191	11	109	8	87	2	87	0.923	1.0
NC_002516.2	PA0007	NP_064727.1	8671	10377	+	1707	PA0007	hypothetical protein	12	181	11	115	11	85	2	69	0.923	0.8
NC_002516.2	PA4616	NP_253306.1	5173654	5174652	-	999	PA4616	C4-dicarboxylate-binding protein	12	170	11	129	8	90	0	0	0.923	0.0
NC_002516.2	PA0733	NP_249424.1	801275	801967	-	693	PA0733	16S rRNA pseudouridine(516) synthase	12	132	11	131	8	54	2	2	0.923	0.0
NC_002516.2	PA1120	NP_249811.1	1213195	1214502	-	1308	tpbB	diguanylate cyclase	12	122	11	113	6	73	2	10	0.923	0.1
NC_002516.2	PA0869	NP_249560.1	949716	950648	-	933	pbpG	D-alanyl-D-alanine endopeptidase	12	121	11	85	6	22	0	0	0.923	0.0
NC_002516.2	PA3078	NP_251768.1	3451506	3452801	+	1296	PA3078	two-component sensor	12	112	11	111	8	72	1	4	0.923	0.1
NC_002516.2	PA0194	NP_248884.1	222555	223454	+	900	PA0194	hypothetical protein	12	109	11	110	2	7	0	0	0.923	0.0
NC_002516.2	PA1047	NP_249738.1	1134024	1135202	+	1179	PA1047	esterase	12	107	11	152	8	120	1	34	0.923	0.3
NC_002516.2	PA2531	NP_251221.1	2858503	2859627	+	1125	PA2531	aminotransferase	12	104	11	66	8	21	0	0	0.923	0.0
NC_002516.2	PA0391	NP_249082.1	431858	433825	-	1968	PA0391	hypothetical protein	12	80	11	127	4	21	0	0	0.923	0.0
NC_002516.2	PA1271	NP_249962.1	1381804	1383654	+	1851	PA1271	tonB-dependent receptor	12	79	11	54	3	10	0	0	0.923	0.0
NC_002516.2	PA3597	NP_252287.1	4032328	4033650	-	1323	PA3597	amino acid permease	26	264	24	242	13	60	1	1	0.926	0.0
NC_002516.2	PA5262	NP_253949.1	5923295	5924371	-	1077	algZ	alginate biosynthesis protein AlgZ/FimS	27	502	25	465	38	1882	6	276	0.929	0.1
NC_002516.2	PA0309	NP_249000.1	350089	350841	-	753	PA0309	hypothetical protein	13	232	12	139	7	43	1	3	0.929	0.1
NC_002516.2	PA2127	NP_250817.1	2340414	2341640	-	1227	PA2127	hypothetical protein	13	129	12	104	11	102	2	21	0.929	0.2
NC_002516.2	PA3628	NP_252318.1	4062970	4063821	-	852	PA3628	esterase	13	119	12	79	7	35	0	0	0.929	0.0
NC_002516.2	PA5257	NP_253944.1	5918350	5919588	-	1239	PA5257	hypothetical protein	13	119	12	131	9	36	0	0	0.929	0.0
NC_002516.2	PA2652	NP_251342.1	3000074	3001759	-	1686	PA2652	methyl-accepting chemotaxis protein	13	112	12	80	9	19	0	0	0.929	0.0
NC_002516.2	PA0705	NP_249396.1	778309	779208	-	900	migA	alpha-1%2C6-rhamnosyltransferase MigA	13	107	12	77	10	32	1	15	0.929	0.5
NC_002516.2	PA2843	NP_251533.1	3197642	3198988	+	1347	PA2843	aldolase	13	90	12	91	6	68	0	0	0.929	0.0
NC_002516.2	PA2858	NP_251548.1	3209981	3212473	+	2493	PA2858	hypothetical protein	13	80	12	61	13	174	1	62	0.929	0.4
NC_002516.2	PA5267	NP_253954.1	5932877	5933395	-	519	hcpB	secreted protein Hcp	13	79	12	128	10	101	2	14	0.929	0.1
NC_002516.2	PA2551	NP_251241.1	2883157	2884089	+	933	PA2551	transcriptional regulator	13	69	12	79	8	47	1	13	0.929	0.3
NC_002516.2	PA5042	NP_253729.1	5678433	5679056	-	624	pilO	type 4 fimbrial biogenesis protein PilO	14	264	13	430	22	4436	7	2034	0.933	0.5
NC_002516.2	PA1752	NP_250443.1	1892510	1893457	+	948	PA1752	2-dehydropantoate 2-reductase	14	133	13	98	5	71	1	2	0.933	0.0
NC_002516.2	PA4805	NP_253493.1	5390148	5391554	-	1407	PA4805	hypothetical protein	14	129	13	126	10	57	1	380	0.933	6.6
NC_002516.2	PA1851	NP_250542.1	2011000	2012205	+	1206	PA1851	hypothetical protein	14	126	13	57	5	75	0	0	0.933	0.0
NC_002516.2	PA5410	NP_254097.1	6085385	6086674	-	1290	gbcA	protein GbcA	14	104	13	72	5	55	3	23	0.933	0.4
NC_002516.2	PA4667	NP_253356.1	5234997	5236769	+	1773	PA4667	hypothetical protein	14	98	13	157	12	58	3	3	0.933	0.1
NC_002516.2	PA0657	NP_249348.1	709699	711180	+	1482	PA0657	ATPase	14	93	13	113	6	53	1	2	0.933	0.0
NC_002516.2	PA2639	NP_251329.1	2983963	2985744	+	1782	nuoD	NADH:-quinone oxidoreductase subunit C/D	14	88	13	64	11	27	1	6	0.933	0.2
NC_002516.2	PA5487	NP_254174.1	6178036	6180051	-	2016	PA5487	hypothetical protein	15	205	14	217	10	46	0	0	0.938	0.0
NC_002516.2	PA0545	NP_249236.1	602346	603650	+	1305	PA0545	hypothetical protein	15	146	14	163	12	57	0	0	0.938	0.0
NC_002516.2	PA1148	NP_249839.1	1240584	1242500	-	1917	toxA	exotoxin A	15	133	14	109	11	69	1	23	0.938	0.3
NC_002516.2	PA0305	NP_248996.1	344303	346690	-	2388	PA0305	hypothetical protein	32	235	30	235	12	48	1	3	0.939	0.1
NC_002516.2	PA4686	NP_253375.1	5254738	5257584	+	2847	PA4686	hypothetical protein	33	447	31	389	20	181	2	1335	0.941	7.3
NC_002516.2	PA3310	NP_252000.1	3710749	3712404	-	1656	PA3310	hypothetical protein	33	407	31	457	22	130	0	0	0.941	0.0
NC_002516.2	PA4497	NP_253187.1	5033194	5034792	+	1599	PA4497	ABC transporter	16	152	15	128	3	12	2	15	0.941	1.2
NC_002516.2	PA1726	NP_250417.1	1866241	1868535	-	2295	bglX	beta-glucosidase	16	127	15	94	11	60	0	0	0.941	0.0
NC_002516.2	PA1600	NP_250291.1	1741939	1743240	-	1302	PA1600	cytochrome C	16	107	15	106	11	90	0	0	0.941	0.0
NC_002516.2	PA3024	NP_251714.1	3386270	3387829	-	1560	PA3024	carbohydrate kinase	16	102	15	100	10	140	1	19	0.941	0.1
NC_002516.2	PA4444	NP_253134.1	4977869	4978972	+	1104	mltB1	murein hydrolase B	17	180	16	118	15	113	1	25	0.944	0.2
NC_002516.2	PA3393	NP_252083.1	3798916	3800202	+	1287	nosD	copper-binding periplasmic protein	17	162	16	107	6	35	0	0	0.944	0.0
NC_002516.2	PA0794	NP_249485.1	870249	872855	-	2607	PA0794	aconitate hydratase	17	143	16	131	13	117	3	73	0.944	0.6
NC_002516.2	PA0875	NP_249566.1	955991	958186	-	2196	PA0875	hypothetical protein	17	116	16	128	7	49	0	0	0.944	0.0
NC_002516.2	PA4278	NP_252968.1	4786021	4786725	-	705	PA4278	hypothetical protein	18	226	17	282	19	251	9	119	0.947	0.5
NC_002516.2	PA3421	NP_252111.1	3829471	3830841	-	1371	PA3421	hypothetical protein	18	143	17	97	11	99	0	0	0.947	0.0
NC_002516.2	PA4722	NP_253410.1	5301021	5302193	-	1173	PA4722	hypothetical protein	19	211	18	156	8	44	2	81	0.950	1.8
NC_002516.2	PA2734	NP_251424.1	3094757	3096052	-	1296	PA2734	hypothetical protein	19	126	18	83	16	58	1	970	0.950	16.4
NC_002516.2	PA4797	NP_253485.1	5382796	5383812	-	1017	PA4797	transposase	19	73	18	98	8	23	2	2	0.950	0.1
NC_002516.2	PA5294	NP_253981.1	5959474	5960940	+	1467	PA5294	multidrug efflux protein NorA	20	295	19	164	17	168	1	763	0.952	4.5
NC_002516.2	PA5375	NP_254062.1	6051644	6053194	+	1551	betT1	choline transporter BetT	20	154	19	171	11	58	1	78	0.952	1.3
NC_002516.2	PA4347	NP_253037.1	4875638	4876792	-	1155	PA4347	hypothetical protein	21	242	20	213	13	90	0	0	0.955	0.0
NC_002516.2	PA5522	NP_254209.1	6214434	6215801	-	1368	PA5522	glutamine synthetase	21	223	20	299	12	64	0	0	0.955	0.0
NC_002516.2	PA3613	NP_252303.1	4045934	4048339	-	2406	PA3613	hypothetical protein	21	188	20	175	13	89	3	1645	0.955	18.3
NC_002516.2	PA4488	NP_253178.1	5018756	5020405	-	1650	PA4488	hypothetical protein	21	185	20	159	15	78	0	0	0.955	0.0
NC_002516.2	PA4332	NP_253022.2	4860248	4861375	-	1128	PA4332	hypothetical protein	23	196	22	244	9	110	3	17	0.958	0.2
NC_002516.2	PA0291	NP_248982.1	327284	328666	+	1383	oprE	anaerobically-induced outer membrane porin OprE	25	303	24	202	12	59	0	0	0.962	0.0
NC_002516.2	PA5510	NP_254197.1	6201736	6203085	+	1350	PA5510	transporter	27	288	26	247	19	180	1	1	0.964	0.0
NC_002516.2	PA5292	NP_253979.1	5957208	5958257	-	1050	pchP	phosphorylcholine phosphatase	27	268	26	268	15	111	3	46	0.964	0.4
NC_002516.2	PA0485	NP_249176.1	546334	547230	-	897	PA0485	hypothetical protein	17	426	17	314	8	83	0	0	1.000	0.0
NC_002516.2	PA5441	NP_254128.1	6125796	6127997	-	2202	PA5441	hypothetical protein	28	382	28	275	16	101	3	57	1.000	0.6
NC_002516.2	PA5445	NP_254132.1	6133838	6135331	+	1494	PA5445	coenzyme A transferase	14	340	14	345	7	100	1	10	1.000	0.1
NC_002516.2	PA4689	NP_253378.1	5260343	5262649	-	2307	PA4689	hypothetical protein	27	308	27	481	17	116	0	0	1.000	0.0
NC_002516.2	PA0641	NP_249332.1	695082	698696	+	3615	PA0641	bacteriophage protein	31	298	31	218	21	109	1	41	1.000	0.4
NC_002516.2	PA5224	NP_253911.1	5881679	5883013	-	1335	pepP	aminopeptidase	25	293	25	270	22	179	4	86	1.000	0.5
NC_002516.2	PA4472	NP_253162.1	5000452	5001801	-	1350	pmbA	PmbA protein	23	279	23	231	12	75	4	152	1.000	2.0
NC_002516.2	PA0323	NP_249014.1	363278	364321	-	1044	PA0323	ABC transporter	20	273	20	250	12	97	2	28	1.000	0.3
NC_002516.2	PA5217	NP_253904.1	5874587	5875585	-	999	PA5217	iron ABC transporter substrate-binding protein	18	264	18	205	9	117	1	8	1.000	0.1
NC_002516.2	PA4065	NP_252754.1	4542658	4543923	+	1266	PA4065	hypothetical protein	23	252	23	273	16	81	0	0	1.000	0.0
NC_002516.2	PA5025	NP_253712.1	5655648	5656925	+	1278	metY	O-acetylhomoserine aminocarboxypropyltransferase	16	250	16	201	14	87	0	0	1.000	0.0
NC_002516.2	PA5058	NP_253745.1	5698359	5700041	+	1683	phaC2	poly(3-hydroxyalkanoic acid) synthase	29	237	29	323	17	87	0	0	1.000	0.0
NC_002516.2	PA5235	NP_253922.1	5892910	5894256	+	1347	glpT	sn-glycerol-3-phosphate transporter	22	237	22	270	10	52	0	0	1.000	0.0
NC_002516.2	PA3318	NP_252008.1	3720123	3720623	+	501	PA3318	hypothetical protein	10	234	10	136	11	89	2	14	1.000	0.2
NC_002516.2	PA0587	NP_249278.1	645358	646629	-	1272	PA0587	hypothetical protein	20	221	20	221	13	37	3	48	1.000	1.3
NC_002516.2	PA5024	NP_253711.2	5654556	5655527	+	972	PA5024	hypothetical protein	12	218	12	214	9	81	0	0	1.000	0.0
NC_002516.2	PA4584	NP_253274.1	5133880	5134692	+	813	PA4584	hypothetical protein	22	215	22	290	19	189	2	45	1.000	0.2
NC_002516.2	PA2963	NP_251653.1	3321704	3322753	-	1050	PA2963	hypothetical protein	12	198	12	149	11	76	0	0	1.000	0.0
NC_002516.2	PA2635	NP_251325.1	2979530	2981548	+	2019	PA2635	hypothetical protein	18	196	18	191	12	109	0	0	1.000	0.0
NC_002516.2	PA3709	NP_252398.1	4152611	4154230	-	1620	PA3709	major facilitator superfamily transporter	21	195	21	161	16	72	0	0	1.000	0.0
NC_002516.2	PA3610	NP_252300.1	4043920	4044984	+	1065	potD	polyamine ABC transporter substrate-binding protein PotD	17	191	17	201	11	103	1	4	1.000	0.0
NC_002516.2	PA2600	NP_251290.1	2942848	2943915	-	1068	PA2600	hypothetical protein	11	190	11	92	11	57	1	22	1.000	0.4
NC_002516.2	PA3766	NP_252455.1	4221923	4223179	-	1257	PA3766	aromatic amino acid transporter	19	190	19	200	5	35	1	1	1.000	0.0
NC_002516.2	PA0296	NP_248987.1	333079	334455	-	1377	spuI	glutamine synthetase	25	186	25	192	18	80	1	6	1.000	0.1
NC_002516.2	PA3313	NP_252003.1	3715804	3716811	+	1008	PA3313	hypothetical protein	12	185	12	155	13	128	1	1	1.000	0.0
NC_002516.2	PA3340	NP_252030.1	3749719	3751767	-	2049	PA3340	hypothetical protein	11	185	11	116	10	111	3	44	1.000	0.4
NC_002516.2	PA3924	NP_252613.1	4398259	4399941	-	1683	PA3924	long-chain-fatty-acid--CoA ligase	20	182	20	176	13	59	2	1020	1.000	17.0
NC_002516.2	PA0297	NP_248988.1	334734	335486	+	753	spuA	glutamine amidotransferase	14	179	14	163	12	63	0	0	1.000	0.0
NC_002516.2	PA2574	NP_251264.1	2910729	2911877	-	1149	alkB1	alkane-1 monooxygenase	18	179	18	147	14	75	1	34	1.000	0.4
NC_002516.2	PA3934	NP_252623.1	4410993	4413029	-	2037	PA3934	hypothetical protein	17	175	17	105	5	32	0	0	1.000	0.0
NC_002516.2	PA3850	NP_252539.1	4310951	4311862	-	912	PA3850	hypothetical protein	12	174	12	159	9	45	0	0	1.000	0.0
NC_002516.2	PA4553	NP_253243.1	5100084	5100671	+	588	pilX	type 4 fimbrial biogenesis protein PilX	16	173	16	134	21	2825	7	1062	1.000	0.4
NC_002516.2	PA5477	NP_254164.1	6167783	6168823	+	1041	PA5477	hypothetical protein	14	172	14	164	10	155	0	0	1.000	0.0
NC_002516.2	PA4382	NP_253072.1	4913041	4913835	+	795	PA4382	hypothetical protein	11	170	11	154	5	22	0	0	1.000	0.0
NC_002516.2	PA0295	NP_248986.1	331762	332823	-	1062	PA0295	polyamine binding protein	18	165	18	170	8	57	0	0	1.000	0.0
NC_002516.2	PA2831	NP_251521.1	3184002	3185129	+	1128	PA2831	hypothetical protein	14	159	14	101	5	141	0	0	1.000	0.0
NC_002516.2	PA4436	NP_253126.1	4968712	4969611	+	900	PA4436	transcriptional regulator	13	157	13	54	5	21	0	0	1.000	0.0
NC_002516.2	PA4550	NP_253240.1	5098212	5098718	+	507	fimU	type 4 fimbrial biogenesis protein FimU	5	157	5	166	12	2066	4	5	1.000	0.0
NC_002516.2	PA1345	NP_250036.1	1458707	1460296	+	1590	PA1345	hypothetical protein	16	156	16	106	5	14	0	0	1.000	0.0
NC_002516.2	PA3418	NP_252108.1	3824748	3825773	-	1026	ldh	leucine dehydrogenase	13	156	13	116	6	43	1	38	1.000	0.9
NC_002516.2	PA4837	NP_253524.1	5427716	5429842	-	2127	PA4837	hypothetical protein	18	156	18	85	6	30	1	9	1.000	0.3
NC_002516.2	PA4806	NP_253494.1	5391836	5392519	+	684	PA4806	transcriptional regulator	13	155	13	90	8	66	3	185	1.000	2.8
NC_002516.2	PA5287	NP_253974.1	5951115	5952443	-	1329	amtB	ammonium transporter	17	155	17	169	5	30	1	9	1.000	0.3
NC_002516.2	PA0287	NP_248978.1	322175	323560	+	1386	gpuP	3-guanidinopropionate transporter	17	154	17	138	9	34	1	1	1.000	0.0
NC_002516.2	PA4842	NP_253529.1	5434656	5435726	-	1071	PA4842	hypothetical protein	14	153	14	102	6	56	1	10	1.000	0.2
NC_002516.2	PA5298	NP_253985.1	5966706	5967278	+	573	PA5298	xanthine phosphoribosyltransferase	5	153	5	114	3	20	1	30	1.000	1.4
NC_002516.2	PA2613	NP_251303.1	2954818	2956143	-	1326	PA2613	recombination factor protein RarA	14	152	14	121	17	90	1	14	1.000	0.2
NC_002516.2	PA4099	NP_252788.1	4581393	4582697	+	1305	PA4099	hypothetical protein	15	146	15	119	8	35	1	4	1.000	0.1
NC_002516.2	PA3629	NP_252319.1	4063875	4064987	-	1113	adhC	alcohol dehydrogenase	13	144	13	138	6	26	2	200	1.000	7.4
NC_002516.2	PA0241	NP_248932.1	271904	273229	-	1326	PA0241	major facilitator superfamily transporter	15	141	15	91	6	22	2	292	1.000	12.7
NC_002516.2	PA0491	NP_249182.1	550867	551793	-	927	PA0491	transcriptional regulator	13	141	13	124	6	23	3	89	1.000	3.7
NC_002516.2	PA5226	NP_253913.1	5883664	5883975	+	312	PA5226	hypothetical protein	5	141	5	189	6	66	0	0	1.000	0.0
NC_002516.2	PA0164	NP_248854.1	186832	188448	+	1617	PA0164	gamma-glutamyltranspeptidase	17	140	17	137	8	37	1	36	1.000	0.9
NC_002516.2	PA0902	NP_249593.1	985692	986696	+	1005	PA0902	hypothetical protein	14	140	14	75	11	56	1	4	1.000	0.1
NC_002516.2	PA0334	NP_249025.1	375951	377189	-	1239	PA0334	major facilitator superfamily transporter	14	138	14	145	7	29	1	16	1.000	0.5
NC_002516.2	PA1868	NP_250559.1	2028968	2031298	+	2331	xqhA	secretion protein XqhA	13	138	13	111	6	28	1	3	1.000	0.1
NC_002516.2	PA0496	NP_249187.1	555251	556228	+	978	PA0496	hypothetical protein	15	137	15	147	6	52	0	0	1.000	0.0
NC_002516.2	PA0544	NP_249235.1	601398	602141	-	744	PA0544	hypothetical protein	9	137	9	74	2	8	1	1	1.000	0.1
NC_002516.2	PA5357	NP_254044.1	6024742	6025278	+	537	PA5357	hypothetical protein	6	137	6	122	4	58	0	0	1.000	0.0
NC_002516.2	PA3758	NP_252447.1	4208168	4209259	+	1092	PA3758	N-acetylglucosamine-6-phosphate deacetylase	16	135	16	129	6	39	2	52	1.000	1.3
NC_002516.2	PA1760	NP_250451.1	1901524	1904247	+	2724	PA1760	transcriptional regulator	20	133	20	128	19	68	5	135	1.000	2.0
NC_002516.2	PA3779	NP_252468.1	4237693	4238733	+	1041	PA3779	hypothetical protein	13	132	13	161	9	122	0	0	1.000	0.0
NC_002516.2	PA0860	NP_249551.1	938032	939822	+	1791	PA0860	ABC transporter ATP-binding protein/permease	13	131	13	67	3	17	1	48	1.000	2.7
NC_002516.2	PA4635a	YP_008719779.1	5204385	5204648	-	264	PA4635a	hypothetical protein	4	130	4	40	3	30	0	0	1.000	0.0
NC_002516.2	PA3360	NP_252050.1	3771503	3772561	-	1059	PA3360	secretion protein	9	129	9	87	5	54	0	0	1.000	0.0
NC_002516.2	PA4331	NP_253021.1	4859329	4860255	-	927	PA4331	hypothetical protein	12	129	12	107	7	116	1	439	1.000	3.8
NC_002516.2	PA0354	NP_249045.1	398224	399420	-	1197	PA0354	hypothetical protein	13	127	13	133	5	29	0	0	1.000	0.0
NC_002516.2	PA1060	NP_249751.1	1147928	1148833	+	906	PA1060	hypothetical protein	12	126	12	90	4	54	1	18	1.000	0.3
NC_002516.2	PA5151	NP_253838.1	5799589	5800278	+	690	PA5151	hypothetical protein	9	126	9	114	7	58	1	1	1.000	0.0
NC_002516.2	PA5535	NP_254222.1	6228241	6229443	-	1203	PA5535	hypothetical protein	12	126	12	102	6	60	0	0	1.000	0.0
NC_002516.2	PA0081	NP_248771.1	98263	99756	-	1494	fha1	Fha domain-containing protein	11	121	11	55	5	31	1	1	1.000	0.0
NC_002516.2	PA2561	NP_251251.1	2894908	2896614	+	1707	PA2561	methyl-accepting chemotaxis protein CtpH	8	121	8	37	5	16	0	0	1.000	0.0
NC_002516.2	PA4899	NP_253586.1	5495821	5497290	-	1470	PA4899	aldehyde dehydrogenase	10	120	10	109	2	25	0	0	1.000	0.0
NC_002516.2	PA0196	NP_248887.1	225603	227039	+	1437	pntB	pyridine nucleotide transhydrogenase subunit beta	8	119	8	69	6	11	0	0	1.000	0.0
NC_002516.2	PA3356	NP_252046.1	3766617	3767858	-	1242	PA3356	hypothetical protein	7	116	7	51	7	82	0	0	1.000	0.0
NC_002516.2	PA0290	NP_248981.1	325700	326671	+	972	PA0290	hypothetical protein	11	114	11	131	4	13	0	0	1.000	0.0
NC_002516.2	PA4204	NP_252893.1	4704139	4705305	+	1167	ppgL	gluconolactonase PpgL	10	114	10	101	3	20	0	0	1.000	0.0
NC_002516.2	PA5101	NP_253788.1	5745079	5745876	-	798	PA5101	hypothetical protein	3	113	3	152	4	92	1	2	1.000	0.0
NC_002516.2	PA4344	NP_253034.1	4873270	4874490	-	1221	PA4344	hydrolase	12	112	12	121	7	89	3	29	1.000	0.3
NC_002516.2	PA0145	NP_248835.1	165219	165737	-	519	PA0145	hypothetical protein	6	111	6	90	2	8	0	0	1.000	0.0
NC_002516.2	PA0997	NP_249688.1	1080009	1080860	+	852	pqsB	hypothetical protein	5	111	5	140	4	68	1	3	1.000	0.0
NC_002516.2	PA3733	NP_252422.1	4183710	4184939	+	1230	PA3733	hypothetical protein	13	111	13	92	7	24	1	26	1.000	1.0
NC_002516.2	PA0560	NP_249251.1	617662	618150	+	489	PA0560	hypothetical protein	12	110	12	94	4	34	1	11	1.000	0.3
NC_002516.2	PA1982	NP_250672.1	2167281	2169152	-	1872	exaA	quinoprotein ethanol dehydrogenase	14	109	14	116	6	25	1	3	1.000	0.1
NC_002516.2	PA5371	NP_254058.1	6046914	6047318	+	405	PA5371	acyl-CoA thioesterase	8	109	8	128	5	23	0	0	1.000	0.0
NC_002516.2	PA3025	NP_251715.1	3387850	3389430	-	1581	PA3025	FAD-dependent glycerol-3-phosphate dehydrogenase	11	108	11	117	8	46	0	0	1.000	0.0
NC_002516.2	PA5233	NP_253920.1	5891109	5891528	-	420	PA5233	flagellar basal body protein FliL	7	108	7	71	1	13	0	0	1.000	0.0
NC_002516.2	PA4677	NP_253366.1	5246185	5247423	-	1239	PA4677	hypothetical protein	9	107	9	125	3	17	1	12	1.000	0.7
NC_002516.2	PA0198	NP_248889.1	228223	228942	+	720	exbB1	transporter ExbB	5	106	5	77	2	64	0	0	1.000	0.0
NC_002516.2	PA0348	NP_249039.1	391094	392188	+	1095	PA0348	hypothetical protein	11	106	11	112	4	25	2	6	1.000	0.2
NC_002516.2	PA4423	NP_253113.1	4957709	4959523	+	1815	PA4423	hypothetical protein	11	106	11	104	7	58	2	27	1.000	0.5
NC_002516.2	PA5274	NP_253961.1	5940020	5940424	-	405	rnk	nucleoside diphosphate kinase regulator	5	106	5	82	1	4	0	0	1.000	0.0
NC_002516.2	PA5102	NP_253789.1	5745895	5746833	-	939	PA5102	hypothetical protein	13	105	13	134	11	59	0	0	1.000	0.0
NC_002516.2	PA3660	NP_252350.1	4100104	4101849	-	1746	PA3660	sodium/hydrogen antiporter	12	104	12	116	4	24	0	0	1.000	0.0
NC_002516.2	PA4393	NP_253083.1	4922407	4924191	+	1785	ampG	AmpG protein	11	103	11	55	10	64	0	0	1.000	0.0
NC_002516.2	PA0916	NP_249607.1	998444	999766	-	1323	PA0916	ribosomal protein S12 methylthiotransferase RimO	12	102	12	69	3	12	0	0	1.000	0.0
NC_002516.2	PA0088	NP_248778.1	105359	107218	+	1860	PA0088	hypothetical protein	13	101	13	82	3	19	2	44	1.000	2.2
NC_002516.2	PA0141	NP_248831.1	160552	161448	-	897	PA0141	hypothetical protein	10	101	10	110	9	36	0	0	1.000	0.0
NC_002516.2	PA0891	NP_249582.1	974482	975594	+	1113	PA0891	hypothetical protein	7	101	7	61	5	56	0	0	1.000	0.0
NC_002516.2	PA5096	NP_253783.1	5737346	5738314	-	969	PA5096	ABC transporter	11	101	11	84	4	21	1	45	1.000	2.0
NC_002516.2	PA1485	NP_250176.1	1610745	1612112	+	1368	PA1485	amino acid permease	11	100	11	40	5	30	0	0	1.000	0.0
NC_002516.2	PA3434	NP_252124.1	3842274	3843290	-	1017	PA3434	transposase	19	100	19	79	8	26	3	5	1.000	0.2
NC_002516.2	PA5550	NP_254237.1	6244962	6245735	-	774	glmR	GlmR transcriptional regulator	10	100	10	108	0	0	0	0	1.000	0.0
NC_002516.2	PA0057	NP_248747.1	71730	72617	+	888	PA0057	hypothetical protein	9	98	9	114	6	74	1	82	1.000	1.1
NC_002516.2	PA4605	NP_253295.1	5163536	5163739	-	204	PA4605	hypothetical protein	8	98	8	110	3	13	1	43	1.000	3.1
NC_002516.2	PA4618	NP_253308.1	5176680	5177651	-	972	PA4618	hypothetical protein	7	98	7	128	5	29	1	11	1.000	0.4
NC_002516.2	PA0416	NP_249107.1	463079	463873	+	795	chpD	transcriptional regulator	8	97	8	62	6	42	0	0	1.000	0.0
NC_002516.2	PA4120	NP_252809.1	4608436	4609347	-	912	PA4120	transcriptional regulator	9	97	9	53	7	57	1	2	1.000	0.0
NC_002516.2	PA4783	NP_253471.1	5370755	5371645	-	891	PA4783	hypothetical protein	11	97	11	71	4	42	2	83	1.000	1.9
NC_002516.2	PA4323	NP_253013.1	4852314	4853645	+	1332	PA4323	hypothetical protein	12	96	12	92	2	14	0	0	1.000	0.0
NC_002516.2	PA5448	NP_254135.1	6137114	6138241	-	1128	wbpY	glycosyltransferase WbpY	10	96	10	100	5	28	1	11	1.000	0.4
NC_002516.2	PA0571	NP_249262.1	624189	624803	-	615	PA0571	hypothetical protein	10	95	10	101	8	149	0	0	1.000	0.0
NC_002516.2	PA3028	NP_251718.1	3392268	3393485	-	1218	moeA2	molybdenum cofactor biosynthesis protein A	9	95	9	30	3	6	0	0	1.000	0.0
NC_002516.2	PA4029	NP_252718.1	4510971	4511636	+	666	PA4029	hypothetical protein	12	95	12	90	4	21	0	0	1.000	0.0
NC_002516.2	PA1951	NP_250641.1	2136520	2137785	-	1266	PA1951	hypothetical protein	12	94	12	78	10	136	2	22	1.000	0.2
NC_002516.2	PA3378	NP_252068.1	3785292	3786392	-	1101	PA3378	hypothetical protein	8	94	8	70	4	35	1	55	1.000	1.5
NC_002516.2	PA1964	NP_250654.1	2146961	2148526	-	1566	PA1964	ABC-F family ATPase	9	93	9	40	4	16	1	12	1.000	0.7
NC_002516.2	PA0371	NP_249062.1	414529	416016	-	1488	PA0371	hypothetical protein	14	92	14	125	2	14	1	46	1.000	3.1
NC_002516.2	PA0755	NP_249446.1	822915	824198	-	1284	opdH	cis-aconitate porin OpdH	11	91	11	84	10	68	0	0	1.000	0.0
NC_002516.2	PA1462	NP_250153.1	1592271	1593059	+	789	PA1462	plasmid partitioning protein	8	90	8	81	6	67	0	0	1.000	0.0
NC_002516.2	PA2119	NP_250809.1	2330959	2332059	-	1101	PA2119	alcohol dehydrogenase	14	90	14	70	12	108	1	21	1.000	0.2
NC_002516.2	PA4098	NP_252787.1	4580583	4581308	+	726	PA4098	short-chain dehydrogenase	7	90	7	63	0	0	0	0	1.000	0.0
NC_002516.2	PA2114	NP_250804.1	2324808	2326079	-	1272	PA2114	major facilitator superfamily transporter	9	89	9	86	9	36	2	60	1.000	1.6
NC_002516.2	PA2958	NP_251648.1	3317524	3318657	+	1134	PA2958	hypothetical protein	12	89	12	91	10	54	2	163	1.000	3.0
NC_002516.2	PA3400	NP_252090.1	3804940	3806073	-	1134	PA3400	hypothetical protein	11	89	11	79	8	52	0	0	1.000	0.0
NC_002516.2	PA5488	NP_254175.1	6180048	6180926	-	879	PA5488	hypothetical protein	8	89	8	111	5	36	1	1	1.000	0.0
NC_002516.2	PA0224	NP_248915.1	253854	254636	-	783	PA0224	class II aldolase/adducin domain-containing protein	12	88	12	78	3	6	0	0	1.000	0.0
NC_002516.2	PA0540	NP_249231.1	598608	598994	+	387	PA0540	hypothetical protein	8	87	8	105	1	2	0	0	1.000	0.0
NC_002516.2	PA3772	NP_252461.1	4230162	4231058	+	897	PA3772	hypothetical protein	10	87	10	55	7	48	0	0	1.000	0.0
NC_002516.2	PA1055	NP_249746.1	1144862	1145200	+	339	PA1055	monovalent cation/H+ antiporter subunit C	6	86	6	40	2	5	0	0	1.000	0.0
NC_002516.2	PA1922	NP_250612.1	2097491	2099452	+	1962	PA1922	TonB-dependent receptor	13	86	13	87	9	25	0	0	1.000	0.0
NC_002516.2	PA5541	NP_254228.1	6233118	6234455	+	1338	pyrQ	dihydroorotase	9	85	9	73	3	15	0	0	1.000	0.0
NC_002516.2	PA1376	NP_250067.1	1493090	1494823	-	1734	aceK	bifunctional isocitrate dehydrogenase kinase/phosphatase	15	84	15	96	10	65	1	6	1.000	0.1
NC_002516.2	PA1031	NP_249722.1	1118158	1119519	+	1362	PA1031	DNA recombination protein RmuC	8	83	8	36	5	39	1	4	1.000	0.1
NC_002516.2	PA3611	NP_252301.1	4045160	4045570	+	411	PA3611	hypothetical protein	8	83	8	89	2	13	0	0	1.000	0.0
NC_002516.2	PA5179	NP_253866.1	5830924	5831805	+	882	PA5179	transcriptional regulator	6	83	6	23	4	11	0	0	1.000	0.0
NC_002516.2	PA1242	NP_249933.1	1343453	1345225	+	1773	PA1242	hypothetical protein	10	81	10	80	9	71	0	0	1.000	0.0
NC_002516.2	PA4637a	YP_008719781.1	5206720	5207007	-	288	PA4637a	hypothetical protein	6	81	6	119	2	9	1	5	1.000	0.5
NC_002516.2	PA2690	NP_251380.1	3043750	3044766	-	1017	PA2690	transposase	19	80	19	82	8	29	3	8	1.000	0.3
NC_002516.2	PA3402	NP_252092.1	3807246	3808217	-	972	PA3402	hypothetical protein	5	80	5	45	5	24	0	0	1.000	0.0
NC_002516.2	PA3529	NP_252219.1	3948991	3949593	-	603	PA3529	peroxidase	11	80	11	80	3	37	1	2	1.000	0.1
NC_002516.2	PA4736	NP_253424.1	5321846	5322139	+	294	PA4736	hypothetical protein	9	80	9	73	8	45	1	9	1.000	0.2
NC_002516.2	PA1880	NP_250571.1	2049949	2052144	-	2196	PA1880	oxidoreductase	9	79	9	49	2	15	0	0	1.000	0.0
NC_002516.2	PA3362	NP_252052.1	3773430	3773948	-	519	PA3362	transporter protein AmiS	8	79	8	46	4	15	1	1	1.000	0.1
NC_002516.2	PA0139	NP_248829.1	158199	158762	+	564	ahpC	alkyl hydroperoxide reductase	7	76	7	72	2	8	0	0	1.000	0.0
NC_002516.2	PA1090	NP_249781.1	1176958	1177620	+	663	PA1090	hypothetical protein	8	76	8	84	8	42	0	0	1.000	0.0
NC_002516.2	PA3412	NP_252102.1	3819527	3819796	-	270	PA3412	hypothetical protein	5	76	5	50	6	22	2	25	1.000	1.1
NC_002516.2	PA5275	NP_253962.1	5940747	5941082	-	336	PA5275	frataxin-like protein	5	76	5	55	2	19	1	4	1.000	0.2
NC_002516.2	PA5344	NP_254031.1	6012047	6012979	+	933	oxyR	transcriptional regulator	6	76	6	42	1	1	0	0	1.000	0.0
NC_002516.2	PA0532	NP_249223.1	590896	591402	-	507	PA0532	hypothetical protein	5	75	5	37	2	8	1	10	1.000	1.1
NC_002516.2	PA5251	NP_253938.1	5912027	5912605	-	579	PA5251	hypothetical protein	5	75	5	63	6	24	0	0	1.000	0.0
NC_002516.2	PA5486	NP_254173.1	6177325	6177918	-	594	PA5486	hypothetical protein	4	75	4	128	4	37	0	0	1.000	0.0
NC_002516.2	PA0908	NP_249599.1	993409	993783	+	375	PA0908	hypothetical protein	7	74	7	54	4	18	0	0	1.000	0.0
NC_002516.2	PA2015	NP_250705.1	2205190	2206353	-	1164	liuA	isovaleryl-CoA dehydrogenase	9	74	9	48	11	52	0	0	1.000	0.0
NC_002516.2	PA0045	NP_248735.1	60656	61342	+	687	PA0045	hypothetical protein	11	73	11	82	4	9	2	44	1.000	4.4
NC_002516.2	PA3926	NP_252615.1	4401355	4402536	-	1182	PA3926	major facilitator superfamily transporter	7	73	7	41	2	4	0	0	1.000	0.0
NC_002516.2	PA4882	NP_253569.1	5478209	5478976	-	768	PA4882	hypothetical protein	7	72	7	51	1	1	0	0	1.000	0.0
NC_002516.2	PA5374	NP_254061.1	6050718	6051311	-	594	betI	BetI family transcriptional regulator	8	72	8	64	8	31	0	0	1.000	0.0
NC_002516.2	PA0084	NP_248774.1	101778	103274	+	1497	PA0084	hypothetical protein	9	71	9	99	7	30	1	2	1.000	0.1
NC_002516.2	PA3925	NP_252614.1	4400123	4401298	+	1176	PA3925	acyl-CoA thiolase	7	71	7	48	2	8	0	0	1.000	0.0
NC_002516.2	PA4182	NP_252871.1	4678957	4679595	+	639	PA4182	hypothetical protein	7	71	7	80	3	22	0	0	1.000	0.0
NC_002516.2	PA4787	NP_253475.1	5375590	5376591	-	1002	PA4787	transcriptional regulator	9	71	9	65	3	7	1	139	1.000	17.4
NC_002516.2	PA0047	NP_248737.1	61879	62388	+	510	PA0047	hypothetical protein	13	70	13	107	7	71	0	0	1.000	0.0
NC_002516.2	PA0272	NP_248963.1	306896	307828	-	933	PA0272	transcriptional regulator	8	70	8	56	1	3	0	0	1.000	0.0
NC_002516.2	PA1037	NP_249728.1	1124845	1125465	-	621	PA1037	hypothetical protein	6	70	6	37	5	40	1	188	1.000	4.6
NC_002516.2	PA1356	NP_250047.1	1468913	1470019	+	1107	PA1356	hypothetical protein	7	70	7	28	5	64	0	0	1.000	0.0
NC_002516.2	PA2009	NP_250699.1	2197432	2198730	-	1299	hmgA	homogentisate 1%2C2-dioxygenase	11	70	11	106	6	18	0	0	1.000	0.0
NC_002516.2	PA2071	NP_250761.1	2272460	2274568	+	2109	fusA2	elongation factor G	8	70	8	45	11	87	1	3	1.000	0.0
NC_002516.2	PA2533	NP_251223.1	2860409	2861758	-	1350	PA2533	sodium:alanine symporter	8	70	8	43	2	7	0	0	1.000	0.0
NC_002516.2	PA3609	NP_252299.1	4043061	4043831	+	771	potC	polyamine ABC transporter permease PotC	8	70	8	75	5	26	0	0	1.000	0.0
NC_002516.2	PA4339	NP_253029.1	4867767	4868846	-	1080	PA4339	phospholipase	8	70	8	43	8	30	0	0	1.000	0.0
NC_002516.2	PA3282	NP_251972.1	3675163	3675897	-	735	PA3282	hypothetical protein	8	69	8	42	4	18	0	0	1.000	0.0
NC_002516.2	PA3330	NP_252020.1	3740105	3741019	+	915	PA3330	short-chain dehydrogenase	5	67	5	77	5	76	0	0	1.000	0.0
NC_002516.2	PA4402	NP_253092.1	4932502	4933719	-	1218	argJ	bifunctional ornithine acetyltransferase/N-acetylglutamate synthase	8	67	8	59	3	8	0	0	1.000	0.0
NC_002516.2	PA0995	NP_249686.1	1077383	1077904	-	522	ogt	methylated-DNA--protein-cysteine methyltransferase	7	66	7	61	5	23	0	0	1.000	0.0
NC_002516.2	PA1512	NP_250203.1	1644207	1644725	-	519	hcpA	secreted protein Hcp	13	66	13	112	10	49	1	6	1.000	0.1
NC_002516.2	PA2247	NP_250937.1	2473213	2474445	+	1233	bkdA1	2-oxoisovalerate dehydrogenase subunit alpha	13	66	13	131	10	63	1	16	1.000	0.3
NC_002516.2	PA5499	NP_254186.1	6192179	6192682	+	504	np20	transcriptional regulator	2	66	2	17	2	6	0	0	1.000	0.0
NC_002516.2	PA3473	NP_252163.1	3886328	3887227	-	900	PA3473	chloramphenicol-sensitive protein RarD	9	65	9	47	3	84	0	0	1.000	0.0
NC_002516.2	PA4166	NP_252855.1	4662185	4662643	+	459	PA4166	acetyltransferase	6	65	6	59	5	8	2	42	1.000	4.7
NC_002516.2	PA5463	NP_254150.1	6152386	6152721	+	336	PA5463	hypothetical protein	7	65	7	131	3	36	0	0	1.000	0.0
NC_002516.2	PA0777	NP_249468.1	844427	845179	-	753	PA0777	hypothetical protein	9	64	9	62	5	21	1	44	1.000	2.0
NC_002516.2	PA0899	NP_249590.1	982885	984231	+	1347	aruB	N-succinylarginine dihydrolase	8	64	8	74	3	5	1	4	1.000	0.7
NC_002516.2	PA0957	NP_249648.1	1043512	1043919	+	408	PA0957	hypothetical protein	7	64	7	39	5	17	0	0	1.000	0.0
NC_002516.2	PA4335	NP_253025.1	4864665	4864973	-	309	PA4335	hypothetical protein	6	64	6	61	3	36	0	0	1.000	0.0
NC_002516.2	PA4718	NP_253406.1	5297007	5297483	-	477	PA4718	hypothetical protein	6	64	6	65	7	75	1	6	1.000	0.1
NC_002516.2	PA5482	NP_254169.1	6172712	6172873	-	162	PA5482	hypothetical protein	3	64	3	101	2	7	0	0	1.000	0.0
NC_002516.2	PA0488	NP_249179.1	549294	549614	-	321	PA0488	hypothetical protein	3	63	3	27	2	8	0	0	1.000	0.0
NC_002516.2	PA3223	NP_251913.1	3611254	3611895	-	642	azoR3	FMN-dependent NADH-azoreductase	5	63	5	62	4	17	0	0	1.000	0.0
NC_002516.2	PA5032	NP_253719.1	5662742	5663815	+	1074	PA5032	transcriptional regulator	9	63	9	51	6	25	1	44	1.000	1.7
NC_002516.2	PA5212	NP_253899.1	5867817	5868146	+	330	PA5212	hypothetical protein	4	63	4	52	4	47	0	0	1.000	0.0
NC_002516.2	PA0046	NP_248736.1	61373	61726	+	354	PA0046	hypothetical protein	6	62	6	46	3	18	0	0	1.000	0.0
NC_002516.2	PA2268	NP_250958.1	2498099	2499169	+	1071	PA2268	hypothetical protein	5	62	5	19	3	22	1	83	1.000	3.6
NC_002516.2	PA3564	NP_252254.1	3995841	3996518	+	678	PA3564	hypothetical protein	6	62	6	39	1	7	0	0	1.000	0.0
NC_002516.2	PA4030	NP_252719.1	4511639	4512469	+	831	PA4030	hypothetical protein	5	62	5	59	4	26	0	0	1.000	0.0
NC_002516.2	PA0230	NP_248921.1	259784	261163	+	1380	pcaB	3-carboxy-cis%2Ccis-muconate cycloisomerase	5	61	5	27	5	55	0	0	1.000	0.0
NC_002516.2	PA0647	NP_249338.1	702529	702831	+	303	PA0647	hypothetical protein	7	61	7	40	7	26	1	3	1.000	0.1
NC_002516.2	PA3678	NP_252368.1	4120469	4121107	+	639	PA3678	transcriptional regulator	6	61	6	29	3	8	0	0	1.000	0.0
NC_002516.2	PA0382	NP_249073.1	424670	425341	+	672	micA	tRNA (guanine-N(7)-)-methyltransferase	4	60	4	66	1	6	0	0	1.000	0.0
NC_002516.2	PA1434	NP_250125.1	1561919	1562632	-	714	PA1434	hypothetical protein	6	60	6	77	5	17	0	0	1.000	0.0
NC_002516.2	PA4925	NP_253612.1	5523868	5524719	-	852	PA4925	hypothetical protein	9	60	9	104	4	43	1	94	1.000	2.1
NC_002516.2	PA1081	NP_249772.1	1167488	1168237	+	750	flgF	flagellar basal body rod protein FlgF	6	59	6	84	4	15	0	0	1.000	0.0
NC_002516.2	PA3190	NP_251880.1	3580384	3581646	-	1263	PA3190	sugar ABC transporter substrate-binding protein	7	59	7	27	2	8	0	0	1.000	0.0
NC_002516.2	PA5429	NP_254116.1	6109260	6110684	+	1425	aspA	aspartate ammonia-lyase	6	59	6	57	4	16	2	10	1.000	0.6
NC_002516.2	PA0598	NP_249289.1	658343	659101	+	759	PA0598	hypothetical protein	7	58	7	48	3	10	1	29	1.000	2.6
NC_002516.2	PA2940	NP_251630.1	3295979	3297118	-	1140	PA2940	acyl-CoA thiolase	5	58	5	62	3	13	0	0	1.000	0.0
NC_002516.2	PA1598	NP_250289.1	1740244	1741065	-	822	PA1598	3-methyl-2-oxobutanoate hydroxymethyltransferase	7	57	7	58	2	55	0	0	1.000	0.0
NC_002516.2	PA5005	NP_253692.1	5623040	5624797	-	1758	PA5005	carbamoyl transferase	7	56	7	56	2	2	2	91	1.000	30.3
NC_002516.2	PA0206	NP_248897.1	234875	235987	-	1113	PA0206	spermidine/putrescine ABC transporter ATP-binding protein	7	55	7	48	6	24	0	0	1.000	0.0
NC_002516.2	PA0388	NP_249079.1	429451	429870	-	420	PA0388	hypothetical protein	4	55	4	78	3	6	0	0	1.000	0.0
NC_002516.2	PA1204	NP_249895.1	1303892	1304449	+	558	PA1204	NAD(P)H-dependent FMN reductase	5	55	5	37	1	4	0	0	1.000	0.0
NC_002516.2	PA2390	NP_251080.1	2643306	2645297	+	1992	pvdT	pyoverdine biosynthesis protein PvdT	9	55	9	32	3	8	0	0	1.000	0.0
NC_002516.2	PA3626	NP_252316.1	4061362	4062429	-	1068	PA3626	tRNA pseudouridine synthase D	4	55	4	10	4	30	0	0	1.000	0.0
NC_002516.2	PA5073	NP_253760.1	5711008	5711469	+	462	PA5073	hypothetical protein	4	55	4	27	1	1	0	0	1.000	0.0
NC_002516.2	PA0394	NP_249085.1	435663	436355	-	693	PA0394	hypothetical protein	3	54	3	34	0	0	0	0	1.000	0.0
NC_002516.2	PA1105	NP_249796.1	1197390	1197833	+	444	fliJ	flagellar biosynthesis chaperone	4	54	4	13	2	14	0	0	1.000	0.0
NC_002516.2	PA3443	NP_252133.1	3848795	3849583	-	789	PA3443	ABC transporter permease	5	54	5	36	6	16	1	3	1.000	0.2
NC_002516.2	PA3574a	YP_008719768.1	4007127	4007324	-	198	PA3574a	copper chaperone CopZ	3	54	3	13	1	4	0	0	1.000	0.0
NC_002516.2	PA3663	NP_252353.1	4103076	4103429	-	354	PA3663	hypothetical protein	4	54	4	42	2	16	1	40	1.000	2.4
NC_002516.2	PA4131	NP_252820.1	4619314	4621035	+	1722	PA4131	iron-sulfur protein	8	54	8	46	1	17	0	0	1.000	0.0
NC_002516.2	PA5302	NP_253989.1	5970686	5971759	-	1074	dadX	alanine racemase	9	54	9	65	3	14	0	0	1.000	0.0
NC_002516.2	PA0659	NP_249350.1	712081	713157	-	1077	PA0659	hypothetical protein	6	53	6	54	2	5	0	0	1.000	0.0
NC_002516.2	PA1390	NP_250081.1	1511232	1512266	+	1035	PA1390	glycosyl transferase family protein	8	53	8	52	9	23	0	0	1.000	0.0
NC_002516.2	PA1945	NP_250635.1	2129307	2130635	+	1329	PA1945	transcriptional regulator	5	53	5	51	4	39	0	0	1.000	0.0
NC_002516.2	PA2213	NP_250903.1	2432312	2433562	+	1251	PA2213	porin	9	53	9	52	5	38	0	0	1.000	0.0
NC_002516.2	PA3107	NP_251797.1	3487181	3488392	-	1212	metZ	O-succinylhomoserine sulfhydrylase	7	53	7	75	4	20	0	0	1.000	0.0
NC_002516.2	PA4661	NP_253350.1	5229459	5229980	-	522	pagL	lipid A 3-O-deacylase	8	53	8	49	3	21	1	1	1.000	0.0
NC_002516.2	PA4754	NP_253442.1	5338973	5339380	-	408	PA4754	hypothetical protein	4	53	4	37	3	29	0	0	1.000	0.0
NC_002516.2	PA4893	NP_253580.1	5488397	5489011	+	615	ureG	urease accessory protein UreG	6	53	6	110	2	17	0	0	1.000	0.0
NC_002516.2	PA5295	NP_253982.1	5960852	5962528	-	1677	PA5295	hypothetical protein	3	53	3	15	5	64	1	1	1.000	0.0
NC_002516.2	PA2250	NP_250940.1	2476785	2478179	+	1395	lpdV	branched-chain alpha-keto acid dehydrogenase complex dihydrolipoyl dehydrogenase	8	52	8	38	6	32	0	0	1.000	0.0
NC_002516.2	PA4074	NP_252763.1	4552859	4553527	+	669	PA4074	transcriptional regulator	4	52	4	16	1	2	0	0	1.000	0.0
NC_002516.2	PA4499	NP_253189.1	5036245	5036808	+	564	PA4499	transcriptional regulator	5	52	5	53	5	24	0	0	1.000	0.0
NC_002516.2	PA4507	NP_253197.1	5046032	5046664	-	633	PA4507	hypothetical protein	6	52	6	51	2	13	0	0	1.000	0.0
NC_002516.2	PA0107	NP_248797.1	130115	130669	+	555	PA0107	cytochrome C oxidase assembly protein	6	51	6	49	0	0	0	0	1.000	0.0
NC_002516.2	PA0174	NP_248864.1	198080	198682	-	603	PA0174	hypothetical protein	8	51	8	59	4	16	0	0	1.000	0.0
NC_002516.2	PA1098	NP_249789.1	1189172	1190380	+	1209	fleS	two-component sensor	6	51	6	52	4	16	0	0	1.000	0.0
NC_002516.2	PA2536	NP_251226.1	2864170	2865105	-	936	PA2536	phosphatidate cytidylyltransferase	6	51	6	18	2	4	1	6	1.000	1.2
NC_002516.2	PA3136	NP_251826.1	3517928	3518995	+	1068	PA3136	secretion protein	8	51	8	48	3	12	0	0	1.000	0.0
NC_002516.2	PA3657	NP_252347.1	4095172	4095957	+	786	map	methionine aminopeptidase	4	51	4	37	4	16	0	0	1.000	0.0
NC_002516.2	PA4230	NP_252920.1	4744819	4745124	+	306	pchB	isochorismate-pyruvate lyase	5	51	5	84	5	42	0	0	1.000	0.0
NC_002516.2	PA5364	NP_254051.1	6031366	6032268	-	903	PA5364	two-component response regulator	8	51	8	59	3	27	1	3	1.000	0.1
NC_002516.2	PA0021	NP_248711.1	22872	23960	+	1089	PA0021	hypothetical protein	5	50	5	31	2	10	0	0	1.000	0.0
NC_002516.2	PA0639	NP_249330.1	693596	694366	+	771	PA0639	hypothetical protein	4	50	4	42	1	8	0	0	1.000	0.0
NC_002516.2	PA2221	NP_250911.1	2443161	2444366	+	1206	PA2221	hypothetical protein	7	50	7	49	5	10	2	131	1.000	11.9
NC_002516.2	PA4282	NP_252972.1	4795642	4799277	+	3636	PA4282	exonuclease	8	50	8	45	4	23	1	70	1.000	2.9
NC_002516.2	PA0185	NP_248875.1	210457	212073	-	1617	PA0185	ABC transporter permease	4	49	4	24	2	11	0	0	1.000	0.0
NC_002516.2	PA3015	NP_251705.1	3377035	3377853	+	819	PA3015	hypothetical protein	11	49	11	99	7	76	3	250	1.000	3.2
NC_002516.2	PA3671	NP_252361.1	4110347	4111081	-	735	PA3671	ABC transporter permease	6	49	6	49	6	21	0	0	1.000	0.0
NC_002516.2	PA3844	NP_252533.1	4305645	4306256	-	612	PA3844	hypothetical protein	5	49	5	52	2	39	1	30	1.000	0.8
NC_002516.2	PA1424a	YP_008719742.1	1550452	1550787	-	336	PA1424a	hypothetical protein	4	48	4	22	3	12	0	0	1.000	0.0
NC_002516.2	PA1505	NP_250196.1	1634728	1635723	+	996	moaA2	cyclic pyranopterin monophosphate synthase	6	48	6	36	4	37	0	0	1.000	0.0
NC_002516.2	PA2892	NP_251582.1	3246382	3247206	+	825	atuG	short-chain dehydrogenase	6	48	6	41	3	11	0	0	1.000	0.0
NC_002516.2	PA3051	NP_251741.1	3415786	3416067	-	282	PA3051	hypothetical protein	2	48	2	7	0	0	1	20	1.000	20.0
NC_002516.2	PA3301	NP_251991.1	3699369	3700319	+	951	PA3301	hypothetical protein	11	48	11	102	6	57	0	0	1.000	0.0
NC_002516.2	PA3332	NP_252022.1	3742265	3742690	+	426	PA3332	hypothetical protein	3	48	3	23	1	3	1	4	1.000	1.0
NC_002516.2	PA3387	NP_252077.1	3792290	3793060	+	771	rhlG	3-oxoacyl-ACP reductase	4	48	4	19	5	57	1	1	1.000	0.0
NC_002516.2	PA4581	NP_253271.1	5129173	5130768	-	1596	rtcR	transcriptional regulator RtcR	8	48	8	57	10	91	0	0	1.000	0.0
NC_002516.2	PA5054	NP_253741.1	5693138	5694481	+	1344	hslU	ATP-dependent protease ATP-binding subunit HslU	7	48	7	53	6	23	0	0	1.000	0.0
NC_002516.2	PA1342	NP_250033.1	1455815	1456723	-	909	PA1342	ABC transporter	8	47	8	45	2	23	0	0	1.000	0.0
NC_002516.2	PA1862	NP_250553.1	2021712	2022398	-	687	modB	molybdenum ABC transporter permease ModB	5	47	5	38	2	14	1	8	1.000	0.5
NC_002516.2	PA2518	NP_251208.1	2834687	2836054	-	1368	xylX	toluate 1%2C2-dioxygenase subunit alpha	8	47	8	65	2	12	0	0	1.000	0.0
NC_002516.2	PA3545	NP_252235.1	3969942	3971573	+	1632	algG	alginate-c5-mannuronan-epimerase AlgG	7	47	7	34	4	7	2	22	1.000	2.8
NC_002516.2	PA4153	NP_252842.1	4646720	4647811	+	1092	PA4153	2%2C3-butanediol dehydrogenase	8	47	8	52	4	51	1	1	1.000	0.0
NC_002516.2	PA0014	NP_248704.1	16335	16607	-	273	PA0014	hypothetical protein	5	46	5	65	6	43	0	0	1.000	0.0
NC_002516.2	PA0523	NP_249214.1	582015	582455	+	441	norC	nitric oxide reductase subunit C	6	46	6	49	7	52	0	0	1.000	0.0
NC_002516.2	PA0923	NP_249614.1	1007950	1008999	+	1050	dinB	DNA polymerase IV	10	46	10	94	7	36	1	21	1.000	0.6
NC_002516.2	PA0940	NP_249631.1	1030157	1030411	-	255	PA0940	hypothetical protein	6	46	6	105	4	68	0	0	1.000	0.0
NC_002516.2	PA1246	NP_249937.1	1350747	1352528	+	1782	aprD	alkaline protease secretion ATP-binding protein AprD	6	46	6	50	4	24	0	0	1.000	0.0
NC_002516.2	PA1640	NP_250331.1	1785736	1786773	-	1038	PA1640	hypothetical protein	4	46	4	32	1	3	0	0	1.000	0.0
NC_002516.2	PA2326	NP_251016.1	2566875	2568284	-	1410	PA2326	hypothetical protein	11	46	11	91	2	5	0	0	1.000	0.0
NC_002516.2	PA3259	NP_251949.1	3646918	3647397	-	480	PA3259	hypothetical protein	5	46	5	31	1	10	0	0	1.000	0.0
NC_002516.2	PA4818	NP_253505.1	5407873	5409309	-	1437	PA4818	hypothetical protein	6	46	6	13	6	83	0	0	1.000	0.0
NC_002516.2	PA1297	NP_249988.1	1407951	1408931	-	981	PA1297	metal transporter	7	45	7	33	6	21	0	0	1.000	0.0
NC_002516.2	PA1734	NP_250425.1	1876588	1877409	-	822	PA1734	hypothetical protein	7	45	7	54	0	0	0	0	1.000	0.0
NC_002516.2	PA1814	NP_250505.1	1972195	1972956	+	762	PA1814	hypothetical protein	6	45	6	90	6	39	0	0	1.000	0.0
NC_002516.2	PA2597	NP_251287.1	2939646	2940797	-	1152	PA2597	hypothetical protein	7	45	7	51	2	4	0	0	1.000	0.0
NC_002516.2	PA2918	NP_251608.1	3273504	3274277	+	774	PA2918	short-chain dehydrogenase	4	45	4	31	2	6	0	0	1.000	0.0
NC_002516.2	PA3023	NP_251713.1	3385287	3386195	-	909	PA3023	lipid kinase	3	45	3	40	3	20	0	0	1.000	0.0
NC_002516.2	PA3438	NP_252128.1	3845775	3846335	+	561	folE1	GTP cyclohydrolase I	5	45	5	57	2	8	0	0	1.000	0.0
NC_002516.2	PA4217	NP_252907.1	4720301	4721509	+	1209	phzS	hypothetical protein	6	45	6	36	2	17	0	0	1.000	0.0
NC_002516.2	PA0912	NP_249603.1	995172	995711	-	540	PA0912	hypothetical protein	4	44	4	24	2	2	0	0	1.000	0.0
NC_002516.2	PA0946	NP_249637.1	1034038	1035075	+	1038	PA0946	hypothetical protein	7	44	7	46	4	56	1	1	1.000	0.0
NC_002516.2	PA1207	NP_249898.1	1306059	1307900	+	1842	kefB	glutathione-regulated potassium-efflux system protein KefB	4	44	4	11	1	7	0	0	1.000	0.0
NC_002516.2	PA1817	NP_250508.1	1974238	1974627	-	390	PA1817	hypothetical protein	3	44	3	58	3	26	0	0	1.000	0.0
NC_002516.2	PA1852	NP_250543.1	2012255	2012530	-	276	PA1852	hypothetical protein	6	44	6	53	8	96	1	59	1.000	0.6
NC_002516.2	PA4048	NP_252737.1	4530743	4531387	-	645	PA4048	hypothetical protein	4	44	4	19	3	18	2	8	1.000	0.4
NC_002516.2	PA0032a	YP_008719728.1	35549	35926	+	378	PA0032a	DOPA 4%2C5-dioxygenase	4	43	4	21	1	2	0	0	1.000	0.0
NC_002516.2	PA1243	NP_249934.1	1345248	1347824	-	2577	PA1243	sensor/response regulator hybrid protein	7	43	7	43	1	2	0	0	1.000	0.0
NC_002516.2	PA1577	NP_250268.1	1716682	1717023	-	342	PA1577	hypothetical protein	4	43	4	23	3	16	0	0	1.000	0.0
NC_002516.2	PA3188	NP_251878.1	3578513	3579358	-	846	PA3188	sugar ABC transporter permease	5	43	5	36	5	50	1	3	1.000	0.1
NC_002516.2	PA4446	NP_253136.1	4979834	4981003	+	1170	algW	AlgW protein	6	43	6	40	2	7	0	0	1.000	0.0
NC_002516.2	PA5157	NP_253844.1	5805206	5805676	+	471	PA5157	transcriptional regulator	3	43	3	26	1	2	0	0	1.000	0.0
NC_002516.2	PA0750	NP_249441.1	818003	818698	+	696	ung	uracil-DNA glycosylase	5	42	5	57	2	5	0	0	1.000	0.0
NC_002516.2	PA1172	NP_249863.1	1272200	1272796	-	597	napC	cytochrome C protein NapC	2	42	2	17	0	0	0	0	1.000	0.0
NC_002516.2	PA1368	NP_250059.1	1481334	1482758	-	1425	PA1368	hypothetical protein	7	42	7	36	6	76	1	1	1.000	0.0
NC_002516.2	PA1516	NP_250207.1	1648117	1648632	-	516	PA1516	hypothetical protein	4	42	4	37	3	24	1	36	1.000	1.4
NC_002516.2	PA2467	NP_251157.1	2785370	2786356	-	987	foxR	anti-sigma factor FoxR	5	42	5	42	1	1	0	0	1.000	0.0
NC_002516.2	PA3183	NP_251873.1	3572324	3573793	-	1470	zwf	glucose-6-phosphate 1-dehydrogenase	8	42	8	55	5	68	0	0	1.000	0.0
NC_002516.2	PA3428	NP_252118.1	3837493	3837786	-	294	PA3428	hypothetical protein	3	42	3	20	2	17	0	0	1.000	0.0
NC_002516.2	PA3429	NP_252119.1	3837885	3838781	-	897	PA3429	epoxide hydrolase	6	42	6	39	1	2	0	0	1.000	0.0
NC_002516.2	PA3830	NP_252519.1	4287794	4288606	-	813	PA3830	transcriptional regulator	5	42	5	36	2	11	0	0	1.000	0.0
NC_002516.2	PA5377	NP_254064.1	6054594	6055433	-	840	PA5377	ABC transporter permease	5	42	5	34	3	9	0	0	1.000	0.0
NC_002516.2	PA0072	NP_248762.1	85085	86284	-	1200	PA0072	hypothetical protein	4	41	4	15	3	12	0	0	1.000	0.0
NC_002516.2	PA0250	NP_248941.1	282323	282757	-	435	PA0250	hypothetical protein	4	41	4	63	3	9	0	0	1.000	0.0
NC_002516.2	PA0764	NP_249455.1	832507	833457	+	951	mucB	sigma factor AlgU regulator MucB	2	41	2	23	3	10	0	0	1.000	0.0
NC_002516.2	PA1359	NP_250050.1	1471016	1471672	-	657	PA1359	transcriptional regulator	4	41	4	31	4	32	0	0	1.000	0.0
NC_002516.2	PA2722	NP_251412.1	3075922	3076314	+	393	PA2722	hypothetical protein	5	41	5	59	4	21	0	0	1.000	0.0
NC_002516.2	PA3177	NP_251867.1	3567606	3568529	+	924	PA3177	hypothetical protein	3	41	3	11	3	6	1	23	1.000	3.3
NC_002516.2	PA5048	NP_253735.1	5686278	5687045	-	768	PA5048	nuclease	4	41	4	37	2	6	0	0	1.000	0.0
NC_002516.2	PA5318	NP_254005.1	5988081	5988629	+	549	PA5318	hypothetical protein	2	41	2	24	1	4	0	0	1.000	0.0
NC_002516.2	PA1602	NP_250293.1	1745533	1746024	-	492	PA1602	oxidoreductase	4	40	4	45	1	2	0	0	1.000	0.0
NC_002516.2	PA1624	NP_250315.1	1766956	1767762	+	807	PA1624	hypothetical protein	6	40	6	43	3	10	0	0	1.000	0.0
NC_002516.2	PA2756	NP_251446.1	3117177	3117611	-	435	PA2756	hypothetical protein	7	40	7	105	7	51	3	7	1.000	0.1
NC_002516.2	PA2938	NP_251628.1	3292324	3293781	-	1458	PA2938	transporter	5	40	5	28	4	24	0	0	1.000	0.0
NC_002516.2	PA4187	NP_252876.1	4683697	4685025	+	1329	PA4187	major facilitator superfamily transporter	10	40	10	75	6	17	0	0	1.000	0.0
NC_002516.2	PA4456	NP_253146.1	4988082	4988891	-	810	PA4456	ABC transporter ATP-binding protein	5	40	5	69	5	63	1	48	1.000	0.8
NC_002516.2	PA4463	NP_253153.1	4994441	4994749	+	309	PA4463	hypothetical protein	2	40	2	9	2	3	0	0	1.000	0.0
NC_002516.2	PA4777	NP_253465.1	5364760	5366193	+	1434	pmrB	two-component regulator system signal sensor kinase PmrB	8	40	8	58	5	12	0	0	1.000	0.0
NC_002516.2	PA0332	NP_249023.1	373725	374192	+	468	PA0332	hypothetical protein	3	39	3	31	1	9	0	0	1.000	0.0
NC_002516.2	PA2172	NP_250862.1	2394182	2395258	+	1077	PA2172	hypothetical protein	4	39	4	23	2	9	0	0	1.000	0.0
NC_002516.2	PA3918	NP_252607.1	4386605	4387087	-	483	moaC	molybdenum cofactor biosynthesis protein MoaC	2	39	2	49	0	0	1	74	1.000	74.0
NC_002516.2	PA0909	NP_249600.1	993776	994051	+	276	PA0909	hypothetical protein	4	38	4	22	2	12	0	0	1.000	0.0
NC_002516.2	PA1035	NP_249726.1	1123356	1123850	-	495	PA1035	hypothetical protein	5	38	5	29	3	15	1	1	1.000	0.1
NC_002516.2	PA1227	NP_249918.1	1329192	1330040	+	849	PA1227	hypothetical protein	5	38	5	17	1	1	0	0	1.000	0.0
NC_002516.2	PA1241	NP_249932.1	1342813	1343373	+	561	PA1241	transcriptional regulator	4	38	4	24	2	4	0	0	1.000	0.0
NC_002516.2	PA2519	NP_251209.1	2836171	2837127	-	957	xylS	transcriptional regulator XylS	4	38	4	35	1	7	0	0	1.000	0.0
NC_002516.2	PA2997	NP_251687.1	3354169	3354954	-	786	nqrC	Na(+)-translocating NADH-quinone reductase subunit C	5	38	5	43	5	31	0	0	1.000	0.0
NC_002516.2	PA3800	NP_252489.1	4259255	4260397	-	1143	PA3800	outer membrane protein assembly factor BamB	6	38	6	30	2	4	0	0	1.000	0.0
NC_002516.2	PA4224	NP_252914.1	4730323	4731372	-	1050	pchG	pyochelin biosynthetic protein PchG	5	38	5	13	1	1	0	0	1.000	0.0
NC_002516.2	PA5500	NP_254187.1	6192682	6193491	+	810	znuC	zinc transporter ZnuC	6	38	6	53	4	39	1	2	1.000	0.1
NC_002516.2	PA2698	NP_251388.1	3050669	3051349	-	681	PA2698	hydrolase	5	37	5	39	11	30	0	0	1.000	0.0
NC_002516.2	PA3260	NP_251950.1	3647755	3648066	-	312	PA3260	transcriptional regulator	4	37	4	26	3	29	0	0	1.000	0.0
NC_002516.2	PA3306	NP_251996.1	3705890	3706492	-	603	PA3306	hypothetical protein	7	37	7	81	2	5	0	0	1.000	0.0
NC_002516.2	PA3747	NP_252436.1	4198843	4199643	+	801	PA3747	hypothetical protein	4	37	4	20	3	11	1	33	1.000	2.8
NC_002516.2	PA4608	NP_253298.1	5166900	5167277	+	378	PA4608	hypothetical protein	3	37	3	44	1	1	0	0	1.000	0.0
NC_002516.2	PA0526	NP_249217.1	585702	585896	-	195	PA0526	hypothetical protein	2	36	2	17	2	13	0	0	1.000	0.0
NC_002516.2	PA1040	NP_249731.1	1126341	1126838	-	498	PA1040	hypothetical protein	7	36	7	54	3	30	0	0	1.000	0.0
NC_002516.2	PA1328	NP_250019.1	1440639	1441547	-	909	PA1328	transcriptional regulator	6	36	6	61	4	13	0	0	1.000	0.0
NC_002516.2	PA1487	NP_250178.1	1613234	1614649	-	1416	PA1487	carbohydrate kinase	5	36	5	26	3	16	0	0	1.000	0.0
NC_002516.2	PA1568	NP_250259.1	1709412	1709765	-	354	PA1568	hypothetical protein	4	36	4	34	2	13	0	0	1.000	0.0
NC_002516.2	PA1663	NP_250354.1	1813395	1814906	+	1512	PA1663	transcriptional regulator	4	36	4	31	6	12	0	0	1.000	0.0
NC_002516.2	PA2003	NP_250693.1	2190084	2190854	-	771	bdhA	3-hydroxybutyrate dehydrogenase	3	36	3	12	1	2	0	0	1.000	0.0
NC_002516.2	PA2042	NP_250732.1	2234080	2235309	+	1230	PA2042	serine/threonine transporter SstT	5	36	5	31	3	14	0	0	1.000	0.0
NC_002516.2	PA3396	NP_252086.1	3801948	3802484	+	537	nosL	acessory protein NosL	5	36	5	29	3	13	0	0	1.000	0.0
NC_002516.2	PA5132	NP_253819.1	5779995	5780813	+	819	PA5132	hypothetical protein	6	36	6	65	0	0	0	0	1.000	0.0
NC_002516.2	PA5333	NP_254020.1	6002959	6003330	-	372	PA5333	hypothetical protein	3	36	3	14	1	3	0	0	1.000	0.0
NC_002516.2	PA5387	NP_254074.1	6064899	6065783	-	885	cdhC	carnitine dehydrogenase	5	36	5	56	2	13	1	1	1.000	0.1
NC_002516.2	PA0493	NP_249184.1	552746	552994	+	249	PA0493	acetyl-CoA carboxylase biotin carboxyl carrier protein subunit	6	35	6	52	0	0	0	0	1.000	0.0
NC_002516.2	PA0774	NP_249465.1	841913	842881	-	969	PA0774	tRNA (mo5U34)-methyltransferase	5	35	5	37	5	12	1	3	1.000	0.2
NC_002516.2	PA1384	NP_250075.1	1503568	1504581	+	1014	galE	UDP-glucose 4-epimerase	5	35	5	27	5	8	0	0	1.000	0.0
NC_002516.2	PA1667	NP_250358.1	1816855	1818186	+	1332	PA1667	hypothetical protein	6	35	6	40	3	35	0	0	1.000	0.0
NC_002516.2	PA3596	NP_252286.1	4031165	4032238	-	1074	PA3596	methylated-DNA--protein-cysteine methyltransferase	4	35	4	35	1	4	0	0	1.000	0.0
NC_002516.2	PA4068	NP_252757.1	4545746	4546675	-	930	PA4068	epimerase	2	35	2	19	1	8	0	0	1.000	0.0
NC_002516.2	PA5142	NP_253829.1	5790445	5791086	-	642	hisH1	imidazole glycerol phosphate synthase subunit HisH	6	35	6	66	0	0	0	0	1.000	0.0
NC_002516.2	PA1041	NP_249732.1	1126969	1127601	+	633	PA1041	hypothetical protein	4	34	4	19	3	14	1	477	1.000	31.8
NC_002516.2	PA1352	NP_250043.1	1466109	1467320	-	1212	PA1352	hypothetical protein	8	34	8	70	7	62	0	0	1.000	0.0
NC_002516.2	PA2249	NP_250939.1	2475495	2476781	+	1287	bkdB	branched-chain alpha-keto acid dehydrogenase complex lipoamide acyltransferase	4	34	4	31	1	2	0	0	1.000	0.0
NC_002516.2	PA2753	NP_251443.1	3114819	3115193	+	375	PA2753	hypothetical protein	2	34	2	11	1	1	0	0	1.000	0.0
NC_002516.2	PA2799	NP_251489.1	3156503	3156802	+	300	PA2799	hypothetical protein	2	34	2	36	3	10	0	0	1.000	0.0
NC_002516.2	PA3899	NP_252588.1	4367283	4367792	+	510	PA3899	RNA polymerase sigma factor	4	34	4	36	2	11	0	0	1.000	0.0
NC_002516.2	PA4449	NP_253139.1	4983552	4984187	-	636	hisG	ATP phosphoribosyltransferase	5	34	5	48	2	28	1	3	1.000	0.1
NC_002516.2	PA4739	NP_253427.1	5322757	5323101	-	345	PA4739	hypothetical protein	4	34	4	15	2	13	0	0	1.000	0.0
NC_002516.2	PA4970	NP_253657.1	5579653	5580111	-	459	PA4970	hypothetical protein	6	34	6	58	8	175	2	84	1.000	0.5
NC_002516.2	PA0457	NP_249148.1	515135	515659	+	525	PA0457	hypothetical protein	8	33	8	70	3	23	0	0	1.000	0.0
NC_002516.2	PA0569	NP_249260.1	623368	623838	-	471	PA0569	hypothetical protein	4	33	4	50	0	0	0	0	1.000	0.0
NC_002516.2	PA1839	NP_250530.1	1997509	1998549	-	1041	PA1839	RNA methyltransferase	5	33	5	22	3	6	0	0	1.000	0.0
NC_002516.2	PA1983	NP_250673.1	2169464	2169901	+	438	exaB	cytochrome C550	5	33	5	29	2	43	0	0	1.000	0.0
NC_002516.2	PA2206	NP_250896.1	2424482	2425429	-	948	PA2206	transcriptional regulator	4	33	4	34	2	108	2	3	1.000	0.0
NC_002516.2	PA3732	NP_252421.2	4182785	4183405	-	621	PA3732	hypothetical protein	4	33	4	36	1	2	0	0	1.000	0.0
NC_002516.2	PA1917	NP_250607.1	2091490	2091837	-	348	PA1917	hypothetical protein	4	32	4	24	2	26	0	0	1.000	0.0
NC_002516.2	PA1975	NP_250665.1	2159270	2160433	+	1164	PA1975	hypothetical protein	5	32	5	9	2	35	0	0	1.000	0.0
NC_002516.2	PA2229	NP_250919.1	2451707	2452426	+	720	PA2229	hypothetical protein	2	32	2	9	4	74	0	0	1.000	0.0
NC_002516.2	PA3575	NP_252265.1	4007507	4008037	+	531	PA3575	hypothetical protein	4	32	4	32	4	12	0	0	1.000	0.0
NC_002516.2	PA3712	NP_252401.1	4157126	4157821	-	696	PA3712	hypothetical protein	7	32	7	42	3	33	0	0	1.000	0.0
NC_002516.2	PA4050	NP_252739.1	4532145	4532660	-	516	pgpA	phosphatidylglycerophosphatase A	3	32	3	9	3	10	0	0	1.000	0.0
NC_002516.2	PA4121	NP_252810.1	4609567	4610226	+	660	PA4121	hypothetical protein	3	32	3	16	2	38	0	0	1.000	0.0
NC_002516.2	PA5074	NP_253761.1	5711477	5712211	-	735	PA5074	ABC transporter ATP-binding protein	6	32	6	39	2	12	0	0	1.000	0.0
NC_002516.2	PA0102	NP_248792.1	123871	124599	+	729	PA0102	carbonic anhydrase	6	31	6	21	3	12	0	0	1.000	0.0
NC_002516.2	PA1268	NP_249959.1	1377439	1378383	-	945	PA1268	4-hydroxyproline 2-epimerase	4	31	4	31	2	8	0	0	1.000	0.0
NC_002516.2	PA1507	NP_250198.1	1636329	1637696	-	1368	PA1507	transporter	3	31	3	13	2	4	0	0	1.000	0.0
NC_002516.2	PA2285	NP_250975.1	2513179	2513841	+	663	PA2285	hypothetical protein	4	31	4	21	3	28	0	0	1.000	0.0
NC_002516.2	PA2360	NP_251050.1	2607132	2608232	-	1101	PA2360	hypothetical protein	3	31	3	12	0	0	0	0	1.000	0.0
NC_002516.2	PA3698	NP_252388.1	4139311	4139862	-	552	PA3698	hypothetical protein	4	31	4	34	2	5	0	0	1.000	0.0
NC_002516.2	PA4603	NP_253293.1	5162069	5162449	-	381	PA4603	hypothetical protein	2	31	2	41	2	7	0	0	1.000	0.0
NC_002516.2	PA5143	NP_253830.1	5791083	5791676	-	594	hisB	imidazoleglycerol-phosphate dehydratase	3	31	3	24	1	8	0	0	1.000	0.0
NC_002516.2	PA5566	NP_254253.1	6259671	6260054	-	384	PA5566	hypothetical protein	3	31	3	16	3	41	0	0	1.000	0.0
NC_002516.2	PA1691	NP_250382.1	1841514	1842302	-	789	pscT	translocation protein in type III secretion	3	30	3	20	2	7	0	0	1.000	0.0
NC_002516.2	PA1969	NP_250659.1	2150828	2151220	+	393	PA1969	hypothetical protein	4	30	4	30	2	8	0	0	1.000	0.0
NC_002516.2	PA2525	NP_251215.1	2846283	2847779	-	1497	PA2525	hypothetical protein	5	30	5	14	8	22	1	7	1.000	0.3
NC_002516.2	PA3065	NP_251755.1	3434373	3435359	-	987	PA3065	hypothetical protein	5	30	5	36	5	14	0	0	1.000	0.0
NC_002516.2	PA3104	NP_251794.1	3483642	3484349	+	708	xcpP	type II secretion system protein N	4	30	4	43	4	18	0	0	1.000	0.0
NC_002516.2	PA3490	NP_252180.1	3907849	3908415	+	567	PA3490	electron transport complex subunit B	3	30	3	48	1	23	0	0	1.000	0.0
NC_002516.2	PA4171	NP_252860.1	4667904	4668467	+	564	PA4171	protease	3	30	3	14	1	3	0	0	1.000	0.0
NC_002516.2	PA4778	NP_253466.1	5366257	5366655	+	399	cueR	protein CueR	3	30	3	21	2	36	0	0	1.000	0.0
NC_002516.2	PA5177	NP_253864.1	5829596	5830261	+	666	PA5177	hydrolase	6	30	6	21	4	23	1	63	1.000	2.6
NC_002516.2	PA5493	NP_254180.1	6183784	6186525	-	2742	polA	DNA polymerase I	5	30	5	33	1	1	0	0	1.000	0.0
NC_002516.2	PA0311	NP_249002.1	351610	352164	-	555	PA0311	hypothetical protein	2	29	2	49	1	2	0	0	1.000	0.0
NC_002516.2	PA1110	NP_249801.1	1202094	1202804	-	711	PA1110	hypothetical protein	5	29	5	24	1	7	1	13	1.000	1.6
NC_002516.2	PA1330	NP_250021.1	1442069	1442848	+	780	PA1330	short-chain dehydrogenase	4	29	4	20	0	0	0	0	1.000	0.0
NC_002516.2	PA2082	NP_250772.1	2291113	2291589	+	477	PA2082	transcriptional regulator	3	29	3	24	2	5	0	0	1.000	0.0
NC_002516.2	PA2324	NP_251014.1	2564290	2565549	+	1260	PA2324	hypothetical protein	4	29	4	33	2	8	0	0	1.000	0.0
NC_002516.2	PA2395	NP_251085.1	2651307	2652161	+	855	pvdO	pyoverdine biosynthesis protein PvdO	4	29	4	20	3	57	0	0	1.000	0.0
NC_002516.2	PA2651	NP_251341.1	2998856	2999914	-	1059	PA2651	hypothetical protein	4	29	4	45	1	9	0	0	1.000	0.0
NC_002516.2	PA3415	NP_252105.1	3821385	3822497	-	1113	PA3415	branched-chain alpha-keto acid dehydrogenase subunit E2	5	29	5	53	2	13	0	0	1.000	0.0
NC_002516.2	PA3430	NP_252120.1	3838778	3839557	-	780	PA3430	aldolase	4	29	4	22	3	17	0	0	1.000	0.0
NC_002516.2	PA3604	NP_252294.1	4038388	4039041	-	654	erdR	response regulator ErdR	3	29	3	23	1	16	0	0	1.000	0.0
NC_002516.2	PA4298	NP_252988.1	4823080	4823364	-	285	PA4298	hypothetical protein	3	29	3	21	0	0	0	0	1.000	0.0
NC_002516.2	PA4536	NP_253226.1	5077061	5077510	+	450	PA4536	hypothetical protein	1	29	1	10	2	10	0	0	1.000	0.0
NC_002516.2	PA0610	NP_249301.1	672777	673091	-	315	prtN	transcriptional regulator PrtN	4	28	4	28	0	0	1	5	1.000	5.0
NC_002516.2	PA1329	NP_250020.1	1441632	1442063	+	432	PA1329	hypothetical protein	3	28	3	20	1	1	0	0	1.000	0.0
NC_002516.2	PA1687	NP_250378.1	1836367	1837227	+	861	speE	polyamine aminopropyltransferase	4	28	4	32	1	8	1	1	1.000	0.1
NC_002516.2	PA2016	NP_250706.1	2206402	2206806	-	405	liuR	liu genes regulator	2	28	2	11	2	3	1	7	1.000	1.8
NC_002516.2	PA2718	NP_251408.1	3073144	3073632	+	489	PA2718	transcriptional regulator	2	28	2	15	3	12	0	0	1.000	0.0
NC_002516.2	PA4063	NP_252752.1	4541272	4541862	+	591	PA4063	hypothetical protein	4	28	4	25	1	1	0	0	1.000	0.0
NC_002516.2	PA4229	NP_252919.1	4744064	4744819	+	756	pchC	pyochelin biosynthetic protein PchC	6	28	6	33	4	14	0	0	1.000	0.0
NC_002516.2	PA4611	NP_253301.1	5169251	5169505	-	255	PA4611	hypothetical protein	3	28	3	20	2	30	1	19	1.000	0.6
NC_002516.2	PA4673	NP_253362.1	5240747	5241847	+	1101	PA4673	GTP-dependent nucleic acid-binding protein EngD	5	28	5	47	2	7	1	3	1.000	0.4
NC_002516.2	PA0215	NP_248906.1	243431	243835	+	405	PA0215	malonate transporter MadL	5	27	5	50	2	7	0	0	1.000	0.0
NC_002516.2	PA0223	NP_248914.1	252913	253794	-	882	PA0223	dihydrodipicolinate synthetase	3	27	3	18	3	10	0	0	1.000	0.0
NC_002516.2	PA0377	NP_249068.1	421602	422207	+	606	PA0377	hypothetical protein	5	27	5	29	1	10	1	7	1.000	0.6
NC_002516.2	PA1095	NP_249786.1	1186606	1186986	+	381	PA1095	B-type flagellar protein FliS	3	27	3	20	4	10	1	1	1.000	0.1
NC_002516.2	PA1416	NP_250107.1	1539749	1541131	-	1383	PA1416	hypothetical protein	7	27	7	31	4	21	0	0	1.000	0.0
NC_002516.2	PA2294	NP_250984.1	2524198	2525052	-	855	PA2294	ABC transporter ATP-binding protein	3	27	3	31	2	11	0	0	1.000	0.0
NC_002516.2	PA2573	NP_251263.1	2909010	2910617	-	1608	PA2573	chemotaxis transducer	5	27	5	30	1	1	0	0	1.000	0.0
NC_002516.2	PA2701	NP_251391.1	3055154	3056743	+	1590	PA2701	major facilitator superfamily transporter	5	27	5	38	5	25	1	4	1.000	0.2
NC_002516.2	PA4896	NP_253583.1	5490645	5491181	-	537	PA4896	RNA polymerase sigma factor	2	27	2	9	1	3	0	0	1.000	0.0
NC_002516.2	PA5007	NP_253694.1	5626376	5627134	-	759	PA5007	hypothetical protein	2	27	2	22	2	10	0	0	1.000	0.0
NC_002516.2	PA5524	NP_254211.1	6217313	6218095	+	783	PA5524	short-chain dehydrogenase	4	27	4	19	0	0	0	0	1.000	0.0
NC_002516.2	PA0316	NP_249007.1	355248	356477	-	1230	serA	D-3-phosphoglycerate dehydrogenase	1	26	1	8	0	0	0	0	1.000	0.0
NC_002516.2	PA1688	NP_250379.1	1837388	1838257	+	870	PA1688	hypothetical protein	6	26	6	33	4	26	0	0	1.000	0.0
NC_002516.2	PA2126	NP_250816.1	2339352	2339987	-	636	PA2126	hypothetical protein	4	26	4	27	1	2	2	43	1.000	14.3
NC_002516.2	PA2477	NP_251167.1	2794973	2795809	-	837	PA2477	thiol:disulfide interchange protein	3	26	3	10	0	0	0	0	1.000	0.0
NC_002516.2	PA2754a	YP_008719759.1	3115699	3115896	-	198	PA2754a	hypothetical protein	1	26	1	32	1	2	0	0	1.000	0.0
NC_002516.2	PA3338	NP_252028.1	3747166	3747456	-	291	PA3338	hypothetical protein	3	26	3	21	2	6	0	0	1.000	0.0
NC_002516.2	PA3549	NP_252239.1	3975936	3977111	+	1176	algJ	alginate o-acetylase AlgJ	3	26	3	14	4	13	1	13	1.000	0.9
NC_002516.2	PA4176	NP_252865.1	4673038	4673319	-	282	ppiC2	peptidyl-prolyl cis-trans isomerase C2	1	26	1	2	0	0	0	0	1.000	0.0
NC_002516.2	PA4614	NP_253304.1	5172253	5172666	+	414	mscL	large-conductance mechanosensitive channel	4	26	4	30	1	2	0	0	1.000	0.0
NC_002516.2	PA5161	NP_253848.1	5810281	5811339	+	1059	rmlB	dTDP-D-glucose 4%2C6-dehydratase	2	26	2	17	2	8	0	0	1.000	0.0
NC_002516.2	PA0570	NP_249261.1	623852	624199	-	348	PA0570	hypothetical protein	2	25	2	7	1	4	0	0	1.000	0.0
NC_002516.2	PA0615	NP_249306.1	675861	676376	+	516	PA0615	hypothetical protein	6	25	6	28	4	22	0	0	1.000	0.0
NC_002516.2	PA0674	NP_249365.1	734159	734875	+	717	vreA	hypothetical protein	3	25	3	20	2	22	0	0	1.000	0.0
NC_002516.2	PA1058	NP_249749.1	1147202	1147471	+	270	PA1058	monovalent cation/H+ antiporter subunit F	4	25	4	49	3	14	0	0	1.000	0.0
NC_002516.2	PA1937	NP_250627.1	2118585	2118893	+	309	PA1937	hypothetical protein	4	25	4	42	6	31	2	11	1.000	0.3
NC_002516.2	PA2204	NP_250894.1	2422819	2423625	-	807	PA2204	ABC transporter	4	25	4	17	2	52	0	0	1.000	0.0
NC_002516.2	PA2409	NP_251099.1	2691862	2692767	+	906	PA2409	ABC transporter permease	3	25	3	8	2	13	0	0	1.000	0.0
NC_002516.2	PA2786	NP_251476.1	3142618	3143085	+	468	PA2786	hypothetical protein	4	25	4	29	3	41	0	0	1.000	0.0
NC_002516.2	PA2930	NP_251620.1	3285687	3286613	+	927	PA2930	transcriptional regulator	3	25	3	18	1	3	0	0	1.000	0.0
NC_002516.2	PA2975	NP_251665.1	3331348	3332304	-	957	rluC	ribosomal large subunit pseudouridine synthase C	3	25	3	14	3	17	0	0	1.000	0.0
NC_002516.2	PA3399	NP_252089.1	3804545	3804886	-	342	PA3399	hypothetical protein	5	25	5	48	3	45	0	0	1.000	0.0
NC_002516.2	PA3598	NP_252288.1	4033850	4034665	-	816	PA3598	hypothetical protein	3	25	3	14	4	10	0	0	1.000	0.0
NC_002516.2	PA4045	NP_252734.1	4528782	4529579	-	798	PA4045	hypothetical protein	2	25	2	25	1	5	0	0	1.000	0.0
NC_002516.2	PA4663	NP_253352.1	5230901	5231659	-	759	moeB	molybdopterin biosynthesis protein MoeB	3	25	3	23	1	6	0	0	1.000	0.0
NC_002516.2	PA4987	NP_253674.1	5603173	5603772	+	600	PA4987	transcriptional regulator	4	25	4	38	2	9	0	0	1.000	0.0
NC_002516.2	PA5245	NP_253932.1	5906626	5907294	+	669	PA5245	glutamine amidotransferase	6	25	6	68	7	46	1	12	1.000	0.3
NC_002516.2	PA0012	NP_248702.1	15207	15473	+	267	PA0012	hypothetical protein	3	24	3	26	1	7	0	0	1.000	0.0
NC_002516.2	PA2253	NP_250943.1	2480844	2481830	+	987	ansA	L-asparaginase I	3	24	3	24	1	7	0	0	1.000	0.0
NC_002516.2	PA2822	NP_251512.1	3175638	3176120	-	483	PA2822	hypothetical protein	4	24	4	18	2	12	0	0	1.000	0.0
NC_002516.2	PA3073	NP_251763.1	3445236	3446258	+	1023	PA3073	hypothetical protein	2	24	2	20	3	17	1	3	1.000	0.2
NC_002516.2	PA3285	NP_251975.1	3677720	3678331	-	612	PA3285	ECF subfamily sigma-70 factor	2	24	2	8	1	1	0	0	1.000	0.0
NC_002516.2	PA4469	NP_253159.1	4998063	4998512	-	450	PA4469	hypothetical protein	4	24	4	34	3	48	1	5	1.000	0.1
NC_002516.2	PA4845	NP_253532.1	5439918	5441693	+	1776	dipZ	thiol:disulfide interchange protein	9	24	9	62	5	14	2	87	1.000	5.8
NC_002516.2	PA5285	NP_253972.1	5950034	5950351	-	318	PA5285	hypothetical protein	2	24	2	48	2	6	0	0	1.000	0.0
NC_002516.2	PA0098	NP_248788.1	119127	120164	+	1038	PA0098	3-oxoacyl-ACP synthase	3	23	3	15	3	13	0	0	1.000	0.0
NC_002516.2	PA1364	NP_250055.1	1475464	1476306	+	843	PA1364	transmembrane sensor	2	23	2	8	1	3	0	0	1.000	0.0
NC_002516.2	PA2541	NP_251231.1	2869392	2870027	-	636	PA2541	CDP-alcohol phosphatidyltransferase	2	23	2	7	0	0	0	0	1.000	0.0
NC_002516.2	PA2769	NP_251459.1	3127860	3128270	-	411	PA2769	hypothetical protein	3	23	3	10	2	11	0	0	1.000	0.0
NC_002516.2	PA3181	NP_251871.1	3570941	3571603	-	663	PA3181	2-dehydro-3-deoxy-phosphogluconate aldolase	1	23	1	5	0	0	0	0	1.000	0.0
NC_002516.2	PA3191	NP_251881.1	3582171	3583592	-	1422	PA3191	two-component sensor	4	23	4	33	1	12	0	0	1.000	0.0
NC_002516.2	PA3746	NP_252435.1	4197169	4198542	-	1374	ffh	signal recognition particle protein Ffh	1	23	1	5	1	4	0	0	1.000	0.0
NC_002516.2	PA3787	NP_252476.1	4244876	4245724	+	849	PA3787	hypothetical protein	2	23	2	15	2	9	0	0	1.000	0.0
NC_002516.2	PA3845	NP_252534.1	4306380	4307276	+	897	PA3845	transcriptional regulator	5	23	5	37	4	13	0	0	1.000	0.0
NC_002516.2	PA4064	NP_252753.1	4541951	4542655	+	705	PA4064	ABC transporter ATP-binding protein	2	23	2	4	2	11	0	0	1.000	0.0
NC_002516.2	PA4591	NP_253281.1	5141786	5143063	-	1278	PA4591	hypothetical protein	5	23	5	28	5	26	0	0	1.000	0.0
NC_002516.2	PA4629	NP_253319.1	5197186	5197764	+	579	PA4629	hypothetical protein	2	23	2	10	2	9	1	89	1.000	8.9
NC_002516.2	PA5395	NP_254082.1	6073538	6074008	+	471	PA5395	hypothetical protein	3	23	3	32	0	0	1	30	1.000	30.0
NC_002516.2	PA5511	NP_254198.1	6203104	6204447	-	1344	mifR	DNA-binding response regulator MifR	5	23	5	27	4	29	1	1	1.000	0.0
NC_002516.2	PA0103a	YP_008719730.1	126368	127006	-	639	PA0103a	hypothetical protein	4	22	4	34	3	19	0	0	1.000	0.0
NC_002516.2	PA0312	NP_249003.1	352430	352924	+	495	PA0312	hypothetical protein	2	22	2	27	3	32	0	0	1.000	0.0
NC_002516.2	PA0723	NP_249414.1	790986	791234	+	249	coaB	phage coat protein B	3	22	3	43	2	23	0	0	1.000	0.0
NC_002516.2	PA0868	NP_249559.1	949280	949693	+	414	PA0868	peptidyl-tRNA hydrolase	2	22	2	9	0	0	0	0	1.000	0.0
NC_002516.2	PA1036	NP_249727.1	1124165	1124725	+	561	PA1036	hypothetical protein	4	22	4	10	3	17	0	0	1.000	0.0
NC_002516.2	PA1050	NP_249741.1	1137043	1138155	+	1113	PA1050	hypothetical protein	3	22	3	34	2	23	0	0	1.000	0.0
NC_002516.2	PA1057	NP_249748.1	1146693	1147217	+	525	PA1057	monovalent cation/H+ antiporter subunit E	3	22	3	52	2	5	0	0	1.000	0.0
NC_002516.2	PA1404	NP_250095.1	1526430	1526657	-	228	PA1404	hypothetical protein	2	22	2	8	3	15	0	0	1.000	0.0
NC_002516.2	PA2845	NP_251535.1	3200320	3200553	-	234	PA2845	hypothetical protein	2	22	2	6	1	3	0	0	1.000	0.0
NC_002516.2	PA3071	NP_251761.1	3443814	3444752	+	939	PA3071	hypothetical protein	3	22	3	22	2	2	1	7	1.000	2.3
NC_002516.2	PA3110	NP_251800.1	3490752	3491411	-	660	PA3110	hypothetical protein	4	22	4	36	3	17	0	0	1.000	0.0
NC_002516.2	PA3450	NP_252140.1	3855493	3856131	-	639	PA3450	antioxidant protein	3	22	3	26	1	6	0	0	1.000	0.0
NC_002516.2	PA3854	NP_252543.1	4314481	4314795	-	315	PA3854	GIY-YIG nuclease superfamily protein	5	22	5	57	2	2	0	0	1.000	0.0
NC_002516.2	PA4303	NP_252993.1	4827185	4828369	-	1185	tadZ	hypothetical protein	5	22	5	41	2	19	0	0	1.000	0.0
NC_002516.2	PA5408	NP_254095.1	6084369	6084545	-	177	PA5408	hypothetical protein	2	22	2	6	1	5	0	0	1.000	0.0
NC_002516.2	PA0122	NP_248812.1	141917	142327	+	411	PA0122	hypothetical protein	3	21	3	23	1	6	0	0	1.000	0.0
NC_002516.2	PA0881	NP_249572.1	962964	964316	+	1353	PA0881	hypothetical protein	6	21	6	19	3	35	0	0	1.000	0.0
NC_002516.2	PA1483	NP_250174.1	1608068	1609291	+	1224	cycH	cytochrome c-type biogenesis protein CycH	1	21	1	11	0	0	0	0	1.000	0.0
NC_002516.2	PA1929	NP_250619.1	2109558	2109854	-	297	PA1929	hypothetical protein	1	21	1	6	0	0	0	0	1.000	0.0
NC_002516.2	PA2391	NP_251081.1	2645303	2646727	+	1425	opmQ	hypothetical protein	5	21	5	32	2	9	0	0	1.000	0.0
NC_002516.2	PA3062	NP_251752.1	3426928	3427446	-	519	pelC	pellicle/biofilm biosynthesis outer membrane protein PelC	3	21	3	13	0	0	0	0	1.000	0.0
NC_002516.2	PA3737	NP_252426.1	4189761	4190489	-	729	dsbC	thiol:disulfide interchange protein DsbC	2	21	2	6	3	7	0	0	1.000	0.0
NC_002516.2	PA4459	NP_253149.1	4990833	4991405	+	573	PA4459	hypothetical protein	2	21	2	19	1	3	0	0	1.000	0.0
NC_002516.2	PA4799	NP_253487.1	5384698	5385276	-	579	PA4799	hypothetical protein	5	21	5	32	1	1	1	8	1.000	4.0
NC_002516.2	PA4971	NP_253658.1	5580102	5580719	-	618	aspP	adenosine diphosphate sugar pyrophosphatase	2	21	2	3	2	6	0	0	1.000	0.0
NC_002516.2	PA0127	NP_248817.1	144969	145469	+	501	PA0127	hypothetical protein	2	20	2	13	1	6	0	0	1.000	0.0
NC_002516.2	PA0269	NP_248960.1	305725	306162	+	438	PA0269	hypothetical protein	2	20	2	18	0	0	0	0	1.000	0.0
NC_002516.2	PA0753	NP_249444.1	821383	821853	-	471	PA0753	hypothetical protein	2	20	2	10	0	0	0	0	1.000	0.0
NC_002516.2	PA1225	NP_249916.1	1327813	1328439	-	627	PA1225	NAD(P)H dehydrogenase	2	20	2	7	1	1	0	0	1.000	0.0
NC_002516.2	PA1255	NP_249946.1	1363439	1364473	-	1035	PA1255	trans-3-hydroxy-L-proline dehydratase	3	20	3	19	1	2	0	0	1.000	0.0
NC_002516.2	PA1456	NP_250147.1	1585640	1586014	+	375	cheY	chemotaxis protein CheY	2	20	2	7	1	14	0	0	1.000	0.0
NC_002516.2	PA2021	NP_250711.1	2213315	2213539	-	225	PA2021	hypothetical protein	1	20	1	6	1	19	0	0	1.000	0.0
NC_002516.2	PA2207	NP_250897.1	2425497	2427017	-	1521	PA2207	hypothetical protein	5	20	5	30	3	13	0	0	1.000	0.0
NC_002516.2	PA2295	NP_250985.1	2525049	2525846	-	798	PA2295	ABC transporter permease	4	20	4	59	4	17	0	0	1.000	0.0
NC_002516.2	PA2381	NP_251071.1	2633494	2633736	+	243	PA2381	hypothetical protein	2	20	2	19	1	15	0	0	1.000	0.0
NC_002516.2	PA3493	NP_252183.1	3911773	3912417	+	645	PA3493	electron transport complex subunit G	4	20	4	22	4	13	0	0	1.000	0.0
NC_002516.2	PA4529	NP_253219.1	5073564	5074175	+	612	coaE	dephospho-CoA kinase	1	20	1	7	1	1	0	0	1.000	0.0
NC_002516.2	PA4931	NP_253618.1	5534162	5535556	-	1395	dnaB	replicative DNA helicase	2	20	2	16	2	10	0	0	1.000	0.0
NC_002516.2	PA5034	NP_253721.1	5664990	5666057	-	1068	hemE	uroporphyrinogen decarboxylase	1	20	1	10	0	0	0	0	1.000	0.0
NC_002516.2	PA5348	NP_254035.1	6017150	6017422	-	273	PA5348	DNA-binding protein	3	20	3	36	1	2	1	77	1.000	25.7
NC_002516.2	PA1256	NP_249947.1	1364499	1365221	-	723	PA1256	amino acid ABC transporter ATP binding protein	1	19	1	11	1	9	0	0	1.000	0.0
NC_002516.2	PA1437	NP_250128.1	1567181	1567870	+	690	PA1437	two-component response regulator	5	19	5	28	1	89	0	0	1.000	0.0
NC_002516.2	PA1931	NP_250621.1	2111691	2112203	+	513	PA1931	ferredoxin	2	19	2	19	3	36	0	0	1.000	0.0
NC_002516.2	PA2558	NP_251248.1	2892271	2892963	+	693	PA2558	transporter	1	19	1	4	1	4	0	0	1.000	0.0
NC_002516.2	PA2659	NP_251349.1	3008324	3008632	-	309	PA2659	hypothetical protein	4	19	4	39	1	1	0	0	1.000	0.0
NC_002516.2	PA2971	NP_251661.1	3328399	3328935	-	537	PA2971	hypothetical protein	3	19	3	27	1	1	0	0	1.000	0.0
NC_002516.2	PA2992	NP_251682.1	3350411	3350638	-	228	PA2992	hypothetical protein	2	19	2	15	1	2	0	0	1.000	0.0
NC_002516.2	PA3169	NP_251859.1	3559435	3560511	-	1077	PA3169	methylthioribose-1-phosphate isomerase	3	19	3	21	1	4	0	0	1.000	0.0
NC_002516.2	PA3852	NP_252541.1	4312707	4313642	-	936	PA3852	hypothetical protein	5	19	5	55	2	22	0	0	1.000	0.0
NC_002516.2	PA4493	NP_253183.1	5028394	5028954	-	561	roxR	DNA-binding response regulator RoxR	2	19	2	7	0	0	0	0	1.000	0.0
NC_002516.2	PA0221	NP_248912.1	250231	251613	+	1383	PA0221	aminotransferase	5	18	5	24	2	12	0	0	1.000	0.0
NC_002516.2	PA0960	NP_249651.1	1046462	1046671	+	210	PA0960	hypothetical protein	1	18	1	10	0	0	0	0	1.000	0.0
NC_002516.2	PA1059	NP_249750.1	1147468	1147815	+	348	PA1059	monovalent cation/H+ antiporter subunit G	4	18	4	26	3	44	0	0	1.000	0.0
NC_002516.2	PA1723	NP_250414.1	1864134	1864880	+	747	pscJ	type III export protein PscJ	4	18	4	22	2	5	0	0	1.000	0.0
NC_002516.2	PA1805	NP_250496.1	1959263	1961128	+	1866	ppiD	peptidyl-prolyl cis-trans isomerase D	4	18	4	17	20	114	7	90	1.000	0.8
NC_002516.2	PA2109	NP_250799.1	2320586	2321062	-	477	PA2109	hypothetical protein	4	18	4	12	1	4	0	0	1.000	0.0
NC_002516.2	PA2182	NP_250872.1	2404386	2404655	-	270	PA2182	hypothetical protein	2	18	2	5	1	1	0	0	1.000	0.0
NC_002516.2	PA3132	NP_251822.1	3513154	3514011	-	858	PA3132	hydrolase	3	18	3	22	2	13	2	24	1.000	1.7
NC_002516.2	PA3578	NP_252268.1	4009542	4010327	-	786	PA3578	hypothetical protein	4	18	4	16	1	5	0	0	1.000	0.0
NC_002516.2	PA4219	NP_252909.2	4722851	4724356	-	1506	PA4219	hypothetical protein	3	18	3	14	1	1	0	0	1.000	0.0
NC_002516.2	PA4285	NP_252975.1	4805195	4808710	-	3516	recC	exodeoxyribonuclease V subunit gamma	2	18	2	9	0	0	0	0	1.000	0.0
NC_002516.2	PA0376	NP_249067.1	420683	421537	+	855	rpoH	RNA polymerase sigma factor RpoH	1	17	1	7	0	0	0	0	1.000	0.0
NC_002516.2	PA1815	NP_250506.1	1972959	1973405	+	447	rnhA	ribonuclease HI	1	17	1	11	1	1	0	0	1.000	0.0
NC_002516.2	PA2150	NP_250840.1	2365081	2365962	+	882	PA2150	non-homologous end joining protein Ku	3	17	3	12	3	15	0	0	1.000	0.0
NC_002516.2	PA2341	NP_251031.1	2585299	2586411	+	1113	PA2341	maltose ABC transporter ATP-binding protein	1	17	1	5	1	2	0	0	1.000	0.0
NC_002516.2	PA2415	NP_251105.1	2697742	2698167	-	426	PA2415	hypothetical protein	3	17	3	5	0	0	0	0	1.000	0.0
NC_002516.2	PA3016	NP_251706.1	3377870	3378304	-	435	PA3016	hypothetical protein	1	17	1	13	1	2	0	0	1.000	0.0
NC_002516.2	PA3680	NP_252370.1	4122420	4123205	-	786	PA3680	ribosomal RNA small subunit methyltransferase J	3	17	3	25	1	1	0	0	1.000	0.0
NC_002516.2	PA3859	NP_252548.1	4318259	4318906	+	648	PA3859	carboxylesterase	3	17	3	4	0	0	0	0	1.000	0.0
NC_002516.2	PA4054	NP_252743.1	4534710	4535807	-	1098	ribB	3%2C4-dihydroxy-2-butanone-4-phosphate synthase	2	17	2	17	0	0	0	0	1.000	0.0
NC_002516.2	PA4169	NP_252858.1	4666327	4666755	-	429	PA4169	hypothetical protein	2	17	2	12	1	36	0	0	1.000	0.0
NC_002516.2	PA4269	NP_252959.1	4772279	4776478	-	4200	rpoC	DNA-directed RNA polymerase subunit beta'	1	17	1	2	1	4	0	0	1.000	0.0
NC_002516.2	PA0417	NP_249108.1	463949	464560	+	612	chpE	chemotactic transduction protein ChpE	4	16	4	18	2	34	0	0	1.000	0.0
NC_002516.2	PA0832	NP_249523.1	906847	907488	+	642	PA0832	hypothetical protein	4	16	4	29	1	13	1	12	1.000	0.9
NC_002516.2	PA1262	NP_249953.1	1370257	1371699	-	1443	PA1262	major facilitator superfamily transporter	4	16	4	17	3	7	1	7	1.000	0.9
NC_002516.2	PA1312	NP_250003.1	1422355	1423266	-	912	PA1312	transcriptional regulator	3	16	3	19	3	10	0	0	1.000	0.0
NC_002516.2	PA1593	NP_250284.1	1735236	1735709	+	474	PA1593	hypothetical protein	4	16	4	19	2	6	0	0	1.000	0.0
NC_002516.2	PA1756	NP_250447.1	1895692	1896495	-	804	cysH	phosphoadenosine phosphosulfate reductase	4	16	4	23	4	16	1	11	1.000	0.6
NC_002516.2	PA2000	NP_250690.1	2186260	2186916	+	657	dhcB	dehydrocarnitine CoA transferase subunit B	3	16	3	24	2	6	1	1	1.000	0.1
NC_002516.2	PA2168	NP_250858.1	2392043	2392819	+	777	PA2168	hypothetical protein	3	16	3	11	3	11	0	0	1.000	0.0
NC_002516.2	PA2179	NP_250869.1	2400655	2401605	-	951	PA2179	hypothetical protein	3	16	3	22	1	7	0	0	1.000	0.0
NC_002516.2	PA2923	NP_251613.1	3278638	3279423	+	786	hisJ	histidine ABC transporter substrate-binding protein HisJ	3	16	3	25	3	19	0	0	1.000	0.0
NC_002516.2	PA2996	NP_251686.1	3353498	3354172	-	675	nqrD	Na(+)-translocating NADH-quinone reductase subunit D	6	16	6	62	5	20	0	0	1.000	0.0
NC_002516.2	PA3569	NP_252259.1	4001196	4002092	-	897	mmsB	3-hydroxyisobutyrate dehydrogenase	3	16	3	14	2	12	0	0	1.000	0.0
NC_002516.2	PA4107	NP_252796.1	4590396	4590863	-	468	PA4107	hypothetical protein	2	16	2	13	2	8	0	0	1.000	0.0
NC_002516.2	PA4413	NP_253103.1	4946131	4947330	-	1200	ftsW	cell division protein FtsW	1	16	1	14	1	7	0	0	1.000	0.0
NC_002516.2	PA0120	NP_248810.1	140216	140902	+	687	PA0120	transcriptional regulator	3	15	3	18	0	0	0	0	1.000	0.0
NC_002516.2	PA0233	NP_248924.1	262557	263498	+	942	PA0233	transcriptional regulator	2	15	2	2	2	14	0	0	1.000	0.0
NC_002516.2	PA0387	NP_249078.1	428861	429454	-	594	PA0387	non-canonical purine NTP pyrophosphatase	2	15	2	16	0	0	0	0	1.000	0.0
NC_002516.2	PA0518	NP_249209.1	578029	578343	-	315	nirM	cytochrome C-551	2	15	2	14	2	21	0	0	1.000	0.0
NC_002516.2	PA0914	NP_249605.1	997536	997928	-	393	PA0914	hypothetical protein	1	15	1	14	1	5	0	0	1.000	0.0
NC_002516.2	PA0974	NP_249665.1	1057916	1058740	+	825	PA0974	hypothetical protein	3	15	3	25	2	9	0	0	1.000	0.0
NC_002516.2	PA1043	NP_249734.1	1128009	1128818	+	810	PA1043	hypothetical protein	3	15	3	19	3	9	0	0	1.000	0.0
NC_002516.2	PA1319	NP_250010.1	1431062	1431691	+	630	cyoC	cytochrome o ubiquinol oxidase subunit III	4	15	4	34	2	4	1	21	1.000	4.2
NC_002516.2	PA1793	NP_250484.1	1942447	1942944	-	498	ppiB	peptidyl-prolyl cis-trans isomerase B	2	15	2	10	4	7	0	0	1.000	0.0
NC_002516.2	PA1919	NP_250609.1	2093444	2094142	-	699	nrdG	class III (anaerobic) ribonucleoside-triphosphate reductase activating protein NrdG	2	15	2	20	0	0	1	18	1.000	18.0
NC_002516.2	PA1979	NP_250669.1	2165213	2165863	+	651	eraS	sensor kinase EraS	1	15	1	1	1	5	0	0	1.000	0.0
NC_002516.2	PA2271	NP_250961.1	2501083	2501598	+	516	PA2271	acetyltransferase	2	15	2	5	1	1	0	0	1.000	0.0
NC_002516.2	PA2376	NP_251066.1	2627452	2628093	+	642	PA2376	transcriptional regulator	2	15	2	10	1	12	0	0	1.000	0.0
NC_002516.2	PA3207	NP_251897.1	3597319	3597798	+	480	PA3207	hypothetical protein	2	15	2	15	1	3	0	0	1.000	0.0
NC_002516.2	PA3371	NP_252061.1	3780128	3780313	+	186	PA3371	hypothetical protein	3	15	3	14	1	1	0	0	1.000	0.0
NC_002516.2	PA4998	NP_253685.1	5615652	5616302	+	651	PA4998	hypothetical protein	1	15	1	3	0	0	0	0	1.000	0.0
NC_002516.2	PA5000	NP_253687.1	5617534	5618418	-	885	wapR	alpha-1%2C3-rhamnosyltransferase WapR	1	15	1	13	1	8	0	0	1.000	0.0
NC_002516.2	PA0627	NP_249318.1	686693	686899	+	207	PA0627	hypothetical protein	3	14	3	37	2	9	0	0	1.000	0.0
NC_002516.2	PA1280	NP_249971.1	1391277	1391861	+	585	PA1280	hypothetical protein	1	14	1	1	1	7	0	0	1.000	0.0
NC_002516.2	PA1553	NP_250244.1	1690701	1691312	-	612	ccoO1	cbb3-type cytochrome C oxidase subunit II	2	14	2	3	0	0	1	1	1.000	1.0
NC_002516.2	PA1802	NP_250493.1	1954815	1956095	+	1281	clpX	ATP-dependent protease ATP-binding subunit ClpX	1	14	1	13	1	2	0	0	1.000	0.0
NC_002516.2	PA2306	NP_250996.1	2545042	2545659	-	618	ambA	protein AmbA	2	14	2	10	3	57	0	0	1.000	0.0
NC_002516.2	PA2945	NP_251635.1	3304437	3305564	-	1128	PA2945	cobalamin biosynthesis protein CobW	1	14	1	9	1	15	0	0	1.000	0.0
NC_002516.2	PA3221	NP_251911.1	3609905	3610240	+	336	csaA	molecular chaperone CsaA	3	14	3	29	2	3	0	0	1.000	0.0
NC_002516.2	PA4299	NP_252989.1	4823387	4824124	-	738	tadD	type II secretion system protein TadD	3	14	3	37	2	9	0	0	1.000	0.0
NC_002516.2	PA0179	NP_248869.1	204094	204459	-	366	PA0179	two-component response regulator	2	13	2	28	1	9	0	0	1.000	0.0
NC_002516.2	PA0762	NP_249453.1	831301	831882	+	582	algU	RNA polymerase sigma factor AlgU	4	13	4	19	9	46	0	0	1.000	0.0
NC_002516.2	PA1460	NP_250151.1	1590533	1591273	+	741	motC	flagellar motor protein	3	13	3	94	4	22	1	5	1.000	0.2
NC_002516.2	PA1683	NP_250374.1	1833162	1833779	+	618	PA1683	methylthioribulose-1-phosphate dehydratase	3	13	3	8	5	18	1	66	1.000	3.5
NC_002516.2	PA1899	NP_250590.1	2070685	2071173	+	489	phzA2	phenazine biosynthesis protein PhzA	4	13	4	26	3	32	0	0	1.000	0.0
NC_002516.2	PA2340	NP_251030.1	2584426	2585259	+	834	PA2340	binding-protein-dependent maltose/mannitol transport protein	2	13	2	6	1	12	0	0	1.000	0.0
NC_002516.2	PA2644	NP_251334.1	2991442	2991990	+	549	nuoI	NADH-quinone oxidoreductase subunit I	2	13	2	17	0	0	0	0	1.000	0.0
NC_002516.2	PA3684	NP_252374.1	4125743	4126090	-	348	PA3684	hypothetical protein	1	13	1	17	2	27	0	0	1.000	0.0
NC_002516.2	PA4162	NP_252851.1	4657429	4658145	-	717	PA4162	short-chain dehydrogenase	2	13	2	12	1	7	0	0	1.000	0.0
NC_002516.2	PA0808	NP_249499.1	885635	886108	+	474	PA0808	hypothetical protein	2	12	2	8	0	0	1	4	1.000	4.0
NC_002516.2	PA2090	NP_250780.1	2300676	2301755	+	1080	PA2090	hypothetical protein	2	12	2	18	1	1	0	0	1.000	0.0
NC_002516.2	PA2279	NP_250969.1	2508293	2508763	+	471	arsC	low molecular weight phosphatase	2	12	2	16	1	3	0	0	1.000	0.0
NC_002516.2	PA2508	NP_251198.1	2825636	2825926	-	291	catC	muconolactone delta-isomerase	1	12	1	13	0	0	0	0	1.000	0.0
NC_002516.2	PA2534	NP_251224.1	2861914	2862825	-	912	PA2534	transcriptional regulator	5	12	5	34	4	20	0	0	1.000	0.0
NC_002516.2	PA2672	NP_251362.1	3019917	3020507	-	591	PA2672	type II secretion system protein	3	12	3	20	2	8	0	0	1.000	0.0
NC_002516.2	PA2763	NP_251453.1	3122377	3122586	-	210	PA2763	hypothetical protein	2	12	2	13	2	4	0	0	1.000	0.0
NC_002516.2	PA2812	NP_251502.1	3165539	3166471	-	933	PA2812	ABC transporter ATP-binding protein	2	12	2	14	3	16	0	0	1.000	0.0
NC_002516.2	PA2979	NP_251669.1	3337692	3338456	-	765	kdsB	3-deoxy-manno-octulosonate cytidylyltransferase	1	12	1	31	1	2	0	0	1.000	0.0
NC_002516.2	PA3274	NP_251964.1	3668474	3668761	+	288	PA3274	hypothetical protein	2	12	2	29	3	9	1	7	1.000	0.7
NC_002516.2	PA3767	NP_252456.1	4223568	4224116	-	549	PA3767	hypothetical protein	1	12	1	1	0	0	0	0	1.000	0.0
NC_002516.2	PA3842	NP_252531.1	4304690	4305040	+	351	PA3842	chaperone	2	12	2	18	0	0	0	0	1.000	0.0
NC_002516.2	PA4089	NP_252778.1	4572311	4573072	+	762	PA4089	3-ketoacyl-ACP reductase	2	12	2	16	0	0	0	0	1.000	0.0
NC_002516.2	PA4623	NP_253313.1	5183950	5184339	-	390	PA4623	hypothetical protein	1	12	1	1	1	1	0	0	1.000	0.0
NC_002516.2	PA4963	NP_253650.1	5571219	5571929	-	711	PA4963	hypothetical protein	2	12	2	9	1	1	0	0	1.000	0.0
NC_002516.2	PA0551	NP_249242.1	610214	611275	+	1062	epd	D-erythrose 4-phosphate dehydrogenase	2	11	2	14	0	0	0	0	1.000	0.0
NC_002516.2	PA0719	NP_249410.1	789654	790031	+	378	PA0719	hypothetical protein	1	11	1	10	1	5	0	0	1.000	0.0
NC_002516.2	PA0734	NP_249425.1	801967	802239	-	273	PA0734	hypothetical protein	1	11	1	4	0	0	0	0	1.000	0.0
NC_002516.2	PA0768	NP_249459.1	837328	838182	+	855	lepB	signal peptidase I	1	11	1	13	1	17	0	0	1.000	0.0
NC_002516.2	PA1075	NP_249766.1	1163276	1163593	+	318	PA1075	hypothetical protein	3	11	3	21	1	1	0	0	1.000	0.0
NC_002516.2	PA1540	NP_250231.1	1678261	1678590	-	330	PA1540	multidrug efflux system protein MdtI	1	11	1	14	0	0	1	424	1.000	424.0
NC_002516.2	PA1550	NP_250241.1	1687373	1687912	-	540	PA1550	hypothetical protein	1	11	1	1	0	0	0	0	1.000	0.0
NC_002516.2	PA1597	NP_250288.1	1739508	1740233	+	726	PA1597	hypothetical protein	3	11	3	18	2	6	0	0	1.000	0.0
NC_002516.2	PA2134	NP_250824.1	2349488	2350060	+	573	PA2134	hypothetical protein	1	11	1	11	0	0	0	0	1.000	0.0
NC_002516.2	PA2359	NP_251049.1	2605937	2607022	-	1086	PA2359	transcriptional regulator	1	11	1	2	1	1	0	0	1.000	0.0
NC_002516.2	PA2387	NP_251077.1	2640392	2640871	-	480	fpvI	RNA polymerase sigma factor	1	11	1	9	0	0	0	0	1.000	0.0
NC_002516.2	PA2655	NP_251345.1	3005606	3005914	-	309	PA2655	hypothetical protein	2	11	2	3	1	6	0	0	1.000	0.0
NC_002516.2	PA2937	NP_251627.1	3291960	3292268	+	309	PA2937	hypothetical protein	1	11	1	8	0	0	0	0	1.000	0.0
NC_002516.2	PA3209	NP_251899.1	3598404	3598775	-	372	PA3209	hypothetical protein	3	11	3	8	1	6	0	0	1.000	0.0
NC_002516.2	PA3417	NP_252107.1	3823509	3824606	-	1098	PA3417	pyruvate dehydrogenase E1 component subunit alpha	3	11	3	8	2	7	0	0	1.000	0.0
NC_002516.2	PA3463	NP_252153.1	3873606	3873836	+	231	PA3463	hypothetical protein	2	11	2	14	2	4	0	0	1.000	0.0
NC_002516.2	PA3780	NP_252469.1	4238808	4239302	+	495	PA3780	hypothetical protein	3	11	3	22	4	6	0	0	1.000	0.0
NC_002516.2	PA3966	NP_252655.1	4445689	4445898	+	210	PA3966	hypothetical protein	2	11	2	9	2	20	1	12	1.000	0.6
NC_002516.2	PA3985	NP_252674.1	4465489	4466250	-	762	PA3985	hypothetical protein	2	11	2	12	1	1	0	0	1.000	0.0
NC_002516.2	PA4594	NP_253284.1	5145717	5146403	-	687	PA4594	ABC transporter ATP-binding protein	3	11	3	8	1	6	0	0	1.000	0.0
NC_002516.2	PA4709	NP_253397.1	5287972	5289036	-	1065	PA4709	hemin degrading factor	1	11	1	2	0	0	0	0	1.000	0.0
NC_002516.2	PA0745	NP_249436.1	812445	813263	-	819	PA0745	enoyl-CoA hydratase	1	10	1	5	0	0	0	0	1.000	0.0
NC_002516.2	PA1474	NP_250165.1	1600415	1601893	-	1479	PA1474	hypothetical protein	1	10	1	2	1	1	0	0	1.000	0.0
NC_002516.2	PA2075	NP_250765.1	2279917	2281578	-	1662	PA2075	hypothetical protein	3	10	3	21	1	9	0	0	1.000	0.0
NC_002516.2	PA2167	NP_250857.1	2390949	2392046	+	1098	PA2167	hypothetical protein	3	10	3	14	2	8	0	0	1.000	0.0
NC_002516.2	PA2375	NP_251065.1	2626780	2627175	-	396	PA2375	hypothetical protein	1	10	1	3	0	0	0	0	1.000	0.0
NC_002516.2	PA3583	NP_252273.1	4015408	4016163	+	756	glpR	glycerol-3-phosphate regulon repressor	2	10	2	11	1	2	0	0	1.000	0.0
NC_002516.2	PA5296	NP_253983.1	5962716	5964725	+	2010	rep	ATP-dependent DNA helicase Rep	1	10	1	17	0	0	1	6	1.000	6.0
NC_002516.2	PA0401	NP_249092.1	443419	444690	-	1272	PA0401	dihydroorotase	1	9	1	7	0	0	0	0	1.000	0.0
NC_002516.2	PA1272	NP_249963.1	1383718	1384329	+	612	cobO	cob(I)yrinic acid a%2Cc-diamide adenosyltransferase	2	9	2	9	0	0	0	0	1.000	0.0
NC_002516.2	PA1333	NP_250024.1	1445405	1445611	-	207	PA1333	hypothetical protein	2	9	2	12	0	0	0	0	1.000	0.0
NC_002516.2	PA1616	NP_250307.1	1760122	1760586	+	465	PA1616	hypothetical protein	2	9	2	26	2	7	0	0	1.000	0.0
NC_002516.2	PA1684	NP_250375.1	1833776	1834321	+	546	PA1684	acireductone dioxygenase	2	9	2	8	1	3	1	4	1.000	1.0
NC_002516.2	PA1702	NP_250393.1	1849077	1849406	+	330	PA1702	hypothetical protein	1	9	1	7	0	0	0	0	1.000	0.0
NC_002516.2	PA1744	NP_250435.1	1887325	1887543	-	219	PA1744	hypothetical protein	2	9	2	11	1	1	0	0	1.000	0.0
NC_002516.2	PA1897	NP_250588.1	2067961	2068728	-	768	PA1897	hypothetical protein	2	9	2	12	5	26	0	0	1.000	0.0
NC_002516.2	PA1924	NP_250614.1	2103294	2103770	+	477	PA1924	hypothetical protein	1	9	1	6	0	0	0	0	1.000	0.0
NC_002516.2	PA2436	NP_251126.1	2732532	2732966	-	435	PA2436	hypothetical protein	2	9	2	20	2	11	0	0	1.000	0.0
NC_002516.2	PA2882	NP_251572.1	3234256	3235371	-	1116	PA2882	two-component sensor	1	9	1	18	1	6	0	0	1.000	0.0
NC_002516.2	PA2946	NP_251636.2	3306312	3307013	+	702	PA2946	hypothetical protein	1	9	1	3	3	61	0	0	1.000	0.0
NC_002516.2	PA2978	NP_251668.1	3337228	3337692	-	465	ptpA	phosphotyrosine protein phosphatase	1	9	1	14	0	0	0	0	1.000	0.0
NC_002516.2	PA3021	NP_251711.1	3383948	3384334	+	387	PA3021	hypothetical protein	2	9	2	14	0	0	0	0	1.000	0.0
NC_002516.2	PA3288	NP_251978.1	3680465	3680968	-	504	PA3288	hypothetical protein	2	9	2	14	1	2	0	0	1.000	0.0
NC_002516.2	PA3451	NP_252141.1	3856337	3856546	+	210	PA3451	hypothetical protein	1	9	1	10	3	13	0	0	1.000	0.0
NC_002516.2	PA3558	NP_252248.1	3986880	3987293	+	414	arnF	4-amino-4-deoxy-L-arabinose-phosphoundecaprenol flippase subunit ArnF	2	9	2	16	1	2	0	0	1.000	0.0
NC_002516.2	PA4012	NP_252701.1	4492602	4493195	-	594	PA4012	hypothetical protein	2	9	2	8	0	0	0	0	1.000	0.0
NC_002516.2	PA4398	NP_253088.1	4927998	4930094	+	2097	PA4398	two-component sensor	1	9	1	1	0	0	0	0	1.000	0.0
NC_002516.2	PA4417	NP_253107.1	4951141	4952604	-	1464	murE	UDP-N-acetylmuramoylalanyl-D-glutamate--2%2C6-diaminopimelate ligase	1	9	1	3	1	13	1	9	1.000	0.6
NC_002516.2	PA4664	NP_253353.1	5231653	5232483	-	831	hemK	methyl transferase	1	9	1	1	1	10	0	0	1.000	0.0
NC_002516.2	PA4892	NP_253579.1	5487715	5488386	+	672	ureF	urease accessory protein UreF	3	9	3	42	0	0	0	0	1.000	0.0
NC_002516.2	PA4894	NP_253581.1	5489041	5489613	+	573	PA4894	hypothetical protein	1	9	1	2	1	13	0	0	1.000	0.0
NC_002516.2	PA5144	NP_253831.1	5791837	5792235	+	399	PA5144	hypothetical protein	2	9	2	11	2	13	0	0	1.000	0.0
NC_002516.2	PA0363	NP_249054.1	406619	407098	-	480	coaD	phosphopantetheine adenylyltransferase	1	8	1	6	0	0	0	0	1.000	0.0
NC_002516.2	PA0853	NP_249544.1	932102	932725	-	624	PA0853	oxidoreductase	1	8	1	1	1	8	0	0	1.000	0.0
NC_002516.2	PA1168	NP_249859.1	1267282	1267602	+	321	PA1168	hypothetical protein	1	8	1	3	0	0	0	0	1.000	0.0
NC_002516.2	PA1503	NP_250194.1	1633006	1633437	+	432	PA1503	hypothetical protein	1	8	1	1	1	3	0	0	1.000	0.0
NC_002516.2	PA1842	NP_250533.1	1999512	1999874	-	363	PA1842	hypothetical protein	2	8	2	6	1	3	0	0	1.000	0.0
NC_002516.2	PA2029	NP_250719.1	2220275	2220574	+	300	PA2029	hypothetical protein	2	8	2	3	3	12	1	17	1.000	1.3
NC_002516.2	PA2222	NP_250912.1	2444886	2445533	-	648	PA2222	hypothetical protein	1	8	1	2	3	11	0	0	1.000	0.0
NC_002516.2	PA2983	NP_251673.1	3340114	3340749	-	636	PA2983	translocation protein TolQ	1	8	1	1	7	34	0	0	1.000	0.0
NC_002516.2	PA3661	NP_252351.1	4102087	4102446	+	360	PA3661	hypothetical protein	2	8	2	7	0	0	0	0	1.000	0.0
NC_002516.2	PA3846	NP_252535.1	4307266	4307808	-	543	PA3846	hypothetical protein	1	8	1	13	3	4	0	0	1.000	0.0
NC_002516.2	PA3851	NP_252540.1	4311951	4312703	-	753	PA3851	hypothetical protein	1	8	1	7	0	0	0	0	1.000	0.0
NC_002516.2	PA3879	NP_252568.1	4346875	4347534	+	660	narL	transcriptional regulator NarL	1	8	1	8	2	7	0	0	1.000	0.0
NC_002516.2	PA3937	NP_252626.1	4414940	4415731	-	792	PA3937	taurine ABC transporter ATP-binding protein	1	8	1	17	0	0	0	0	1.000	0.0
NC_002516.2	PA4216	NP_252906.1	4719419	4720063	+	645	phzG1	pyridoxamine 5'-phosphate oxidase	3	8	3	5	0	0	0	0	1.000	0.0
NC_002516.2	PA4486	NP_253176.1	5017449	5017835	+	387	PA4486	hypothetical protein	2	8	2	5	0	0	0	0	1.000	0.0
NC_002516.2	PA5050	NP_253737.1	5687496	5689715	+	2220	priA	primosome assembly protein PriA	1	8	1	5	1	1	1	1	1.000	0.5
NC_002516.2	PA5129	NP_253816.1	5777134	5777388	-	255	grx	glutaredoxin	2	8	2	24	0	0	0	0	1.000	0.0
NC_002516.2	PA5183a	YP_008719784.1	5836470	5836685	-	216	PA5183a	hypothetical protein	1	8	1	10	1	5	0	0	1.000	0.0
NC_002516.2	PA0180	NP_248870.1	204657	205829	-	1173	cttP	trichloroethylene chemotactic transducer CttP	1	7	1	5	0	0	0	0	1.000	0.0
NC_002516.2	PA0460	NP_249151.1	520737	521315	+	579	PA0460	hypothetical protein	1	7	1	4	1	2	0	0	1.000	0.0
NC_002516.2	PA2140	NP_250830.1	2355918	2356157	+	240	PA2140	metallothionein	1	7	1	4	1	2	0	0	1.000	0.0
NC_002516.2	PA2495	NP_251185.1	2813194	2814612	+	1419	oprN	multidrug efflux outer membrane protein OprN	2	7	2	19	1	5	0	0	1.000	0.0
NC_002516.2	PA3502	NP_252192.1	3918471	3918788	-	318	PA3502	hypothetical protein	1	7	1	7	2	6	0	0	1.000	0.0
NC_002516.2	PA3911	NP_252600.1	4381501	4382016	-	516	PA3911	hypothetical protein	1	7	1	3	0	0	0	0	1.000	0.0
NC_002516.2	PA4530	NP_253220.1	5074172	5074372	+	201	PA4530	zinc-binding protein	1	7	1	7	1	3	0	0	1.000	0.0
NC_002516.2	PA4697	NP_253385.1	5276283	5276735	+	453	PA4697	hypothetical protein	2	7	2	33	1	24	0	0	1.000	0.0
NC_002516.2	PA4773	NP_253461.1	5361586	5362068	+	483	PA4773	hypothetical protein	2	7	2	13	0	0	0	0	1.000	0.0
NC_002516.2	PA4884	NP_253571.1	5479641	5480264	-	624	PA4884	hypothetical protein	1	7	1	4	0	0	0	0	1.000	0.0
NC_002516.2	PA0109	NP_248799.1	131583	131792	-	210	PA0109	hypothetical protein	2	6	2	3	1	2	0	0	1.000	0.0
NC_002516.2	PA0932	NP_249623.1	1020708	1021607	+	900	cysM	cysteine synthase B	2	6	2	4	1	2	0	0	1.000	0.0
NC_002516.2	PA1164	NP_249855.1	1263378	1264190	+	813	PA1164	hypothetical protein	2	6	2	2	3	60	0	0	1.000	0.0
NC_002516.2	PA1294	NP_249985.1	1405338	1406462	+	1125	rnd	ribonuclease D	3	6	3	7	1	5	0	0	1.000	0.0
NC_002516.2	PA1520	NP_250211.1	1652273	1653052	+	780	PA1520	transcriptional regulator	1	6	1	9	0	0	0	0	1.000	0.0
NC_002516.2	PA1552	NP_250243.1	1689557	1690513	-	957	ccoP1	cytochrome C oxidase cbb3-type subunit CcoP	1	6	1	1	0	0	0	0	1.000	0.0
NC_002516.2	PA1719	NP_250410.1	1862764	1863021	+	258	pscF	type III export protein PscF	1	6	1	2	2	4	1	4	1.000	0.8
NC_002516.2	PA1905	NP_252905.1	2076311	2076958	+	648	phzG2	pyridoxamine 5'-phosphate oxidase	3	6	3	5	0	0	0	0	1.000	0.0
NC_002516.2	PA1970	NP_250660.1	2151287	2151526	-	240	PA1970	hypothetical protein	2	6	2	22	1	12	0	0	1.000	0.0
NC_002516.2	PA2085	NP_250775.1	2295013	2295522	+	510	PA2085	ring-hydroxylating dioxygenase small subunit	2	6	2	25	1	2	0	0	1.000	0.0
NC_002516.2	PA4610	NP_253300.1	5168755	5169189	+	435	PA4610	hypothetical protein	1	6	1	20	0	0	0	0	1.000	0.0
NC_002516.2	PA5130	NP_253817.1	5777390	5777809	-	420	PA5130	hypothetical protein	1	6	1	1	0	0	0	0	1.000	0.0
NC_002516.2	PA0124	NP_248814.1	143567	143848	-	282	PA0124	hypothetical protein	2	5	2	11	4	19	0	0	1.000	0.0
NC_002516.2	PA0168	NP_248858.1	192368	192958	+	591	PA0168	hypothetical protein	1	5	1	3	0	0	0	0	1.000	0.0
NC_002516.2	PA0871	NP_249562.1	952158	952514	-	357	phhB	pterin-4-alpha-carbinolamine dehydratase	1	5	1	8	2	16	1	1	1.000	0.1
NC_002516.2	PA1234	NP_249925.1	1334950	1335453	-	504	PA1234	hypothetical protein	2	5	2	3	1	11	0	0	1.000	0.0
NC_002516.2	PA2559a	YP_008719755.1	2894147	2894377	+	231	PA2559a	hypothetical protein	1	5	1	5	1	1	0	0	1.000	0.0
NC_002516.2	PA2709	NP_251399.1	3062939	3063913	+	975	cysK	cysteine synthase A	2	5	2	11	3	8	0	0	1.000	0.0
NC_002516.2	PA2817	NP_251507.1	3171121	3171531	+	411	PA2817	hypothetical protein	1	5	1	3	3	39	0	0	1.000	0.0
NC_002516.2	PA4111	NP_252800.1	4595287	4595685	+	399	PA4111	hypothetical protein	1	5	1	2	0	0	0	0	1.000	0.0
NC_002516.2	PA4410	NP_253100.1	4942677	4943636	-	960	ddlB	D-alanine--D-alanine ligase	2	5	2	8	0	0	0	0	1.000	0.0
NC_002516.2	PA4426	NP_253116.1	4960516	4961094	+	579	PA4426	hypothetical protein	3	5	3	48	2	6	0	0	1.000	0.0
NC_002516.2	PA4566	NP_253256.1	5114670	5115890	-	1221	obg	GTPase ObgE	2	5	2	16	1	2	0	0	1.000	0.0
NC_002516.2	PA0738	NP_249429.1	805228	805473	+	246	PA0738	hypothetical protein	1	4	1	2	0	0	0	0	1.000	0.0
NC_002516.2	PA1024	NP_249715.1	1109882	1110868	+	987	PA1024	nitronate monooxygenase	2	4	2	21	2	19	0	0	1.000	0.0
NC_002516.2	PA1180	NP_249871.1	1278362	1279708	+	1347	phoQ	two-component sensor PhoQ	1	4	1	2	3	17	1	7	1.000	0.4
NC_002516.2	PA1837a	YP_008719749.1	1997217	1997444	-	228	PA1837a	hypothetical protein	1	4	1	6	0	0	0	0	1.000	0.0
NC_002516.2	PA1884	NP_250575.1	2053672	2054223	-	552	PA1884	transcriptional regulator	1	4	1	4	0	0	0	0	1.000	0.0
NC_002516.2	PA2331	NP_251021.1	2572805	2573365	-	561	PA2331	hypothetical protein	1	4	1	1	0	0	0	0	1.000	0.0
NC_002516.2	PA3117	NP_251807.1	3499486	3500598	-	1113	asd	aspartate-semialdehyde dehydrogenase	1	4	1	46	1	11	0	0	1.000	0.0
NC_002516.2	PA3380	NP_252070.1	3787021	3787479	-	459	PA3380	hypothetical protein	1	4	1	8	0	0	0	0	1.000	0.0
NC_002516.2	PA3382	NP_252072.1	3788232	3789026	-	795	phnE	phosphonate transporter PhnE	1	4	1	2	1	7	0	0	1.000	0.0
NC_002516.2	PA4129	NP_252818.1	4617050	4617538	-	489	PA4129	hypothetical protein	2	4	2	2	1	1	0	0	1.000	0.0
NC_002516.2	PA4399	NP_253089.1	4930099	4930677	+	579	PA4399	hypothetical protein	1	4	1	16	2	5	0	0	1.000	0.0
NC_002516.2	PA4626	NP_253316.1	5193196	5194167	+	972	hprA	glycerate dehydrogenase	1	4	1	6	3	18	1	1	1.000	0.1
NC_002516.2	PA4665	NP_253354.1	5232485	5233567	-	1083	prfA	peptide chain release factor 1	1	4	1	60	1	7	1	10	1.000	1.3
NC_002516.2	PA5131	NP_253818.1	5778134	5779681	+	1548	pgm	2%2C3-bisphosphoglycerate-independent phosphoglycerate mutase	1	4	1	3	1	2	1	3	1.000	1.0
NC_002516.2	PA0341	NP_249032.1	383727	384527	+	801	lgt	prolipoprotein diacylglyceryl transferase	1	3	1	3	0	0	0	0	1.000	0.0
NC_002516.2	PA0778	NP_249469.1	845278	845682	-	405	icp	inhibitor of cysteine peptidase	1	3	1	7	1	23	0	0	1.000	0.0
NC_002516.2	PA0816	NP_249507.1	893967	894851	-	885	PA0816	transcriptional regulator	1	3	1	1	1	2	0	0	1.000	0.0
NC_002516.2	PA1042	NP_249733.1	1127717	1128016	+	300	PA1042	hypothetical protein	1	3	1	5	1	3	0	0	1.000	0.0
NC_002516.2	PA1175	NP_249866.1	1275795	1276124	-	330	napD	nitrate reductase biosynthesis protein NapD	1	3	1	4	1	1	0	0	1.000	0.0
NC_002516.2	PA1235	NP_249926.1	1335645	1336427	+	783	PA1235	transcriptional regulator	2	3	2	13	2	22	0	0	1.000	0.0
NC_002516.2	PA1479	NP_250170.1	1604599	1605087	+	489	ccmE	cytochrome c-type biogenesis protein CcmE	1	3	1	5	0	0	0	0	1.000	0.0
NC_002516.2	PA1490	NP_250181.1	1617489	1618265	-	777	PA1490	transcriptional regulator	1	3	1	5	0	0	0	0	1.000	0.0
NC_002516.2	PA1545	NP_250236.1	1682051	1682518	+	468	PA1545	hypothetical protein	2	3	2	59	2	28	1	8	1.000	0.3
NC_002516.2	PA1882	NP_250573.1	2052941	2053264	+	324	PA1882	transporter	1	3	1	25	0	0	0	0	1.000	0.0
NC_002516.2	PA2311	NP_251001.1	2549748	2549906	+	159	PA2311	hypothetical protein	1	3	1	6	0	0	0	0	1.000	0.0
NC_002516.2	PA2339	NP_251029.1	2583483	2584415	+	933	PA2339	binding-protein-dependent maltose/mannitol transport protein	1	3	1	10	0	0	0	0	1.000	0.0
NC_002516.2	PA4761	NP_253449.1	5347198	5349111	-	1914	dnaK	molecular chaperone DnaK	1	3	1	5	3	5	0	0	1.000	0.0
NC_002516.2	PA4936	NP_253623.1	5537953	5538699	-	747	PA4936	23S rRNA (guanosine(2251)-2'-O)-methyltransferase RlmB	2	3	2	8	1	3	0	0	1.000	0.0
NC_002516.2	PA0005	NP_064725.1	7018	7791	-	774	lptA	lysophosphatidic acid acyltransferase	1	2	1	3	1	10	0	0	1.000	0.0
NC_002516.2	PA0214	NP_248905.1	242442	243374	+	933	PA0214	acyl transferase	1	2	1	5	0	0	0	0	1.000	0.0
NC_002516.2	PA0239	NP_248930.1	269669	270547	+	879	PA0239	hypothetical protein	2	2	2	3	0	0	0	0	1.000	0.0
NC_002516.2	PA1139	NP_249830.1	1230310	1231158	+	849	PA1139	hypothetical protein	1	2	1	8	3	11	0	0	1.000	0.0
NC_002516.2	PA1149	NP_249840.1	1242750	1243118	-	369	PA1149	hypothetical protein	1	2	1	7	0	0	0	0	1.000	0.0
NC_002516.2	PA1363	NP_250054.1	1474727	1475467	+	741	PA1363	ECF subfamily sigma-70 factor	1	2	1	3	0	0	0	0	1.000	0.0
NC_002516.2	PA1571	NP_250262.1	1712519	1712698	-	180	PA1571	hypothetical protein	1	2	1	5	0	0	0	0	1.000	0.0
NC_002516.2	PA1998	NP_250688.1	2184475	2185395	-	921	dhcR	transcriptional regulator DhcR	1	2	1	2	1	1	0	0	1.000	0.0
NC_002516.2	PA2816	NP_251506.1	3170682	3171062	+	381	PA2816	hypothetical protein	1	2	1	8	0	0	0	0	1.000	0.0
NC_002516.2	PA2920	NP_251610.1	3274597	3276234	-	1638	PA2920	chemotaxis transducer	2	2	2	8	2	9	0	0	1.000	0.0
NC_002516.2	PA2988	NP_251678.1	3345789	3347039	-	1251	PA2988	hypothetical protein	1	2	1	14	0	0	0	0	1.000	0.0
NC_002516.2	PA3638	NP_252328.1	4072659	4073987	-	1329	PA3638	tRNA(Ile)-lysidine synthase	1	2	1	1	1	2	0	0	1.000	0.0
NC_002516.2	PA3643	NP_252333.1	4081045	4082181	-	1137	lpxB	lipid-A-disaccharide synthase	1	2	1	2	1	1	0	0	1.000	0.0
NC_002516.2	PA3788	NP_252477.1	4245810	4246205	+	396	PA3788	hypothetical protein	1	2	1	1	0	0	0	0	1.000	0.0
NC_002516.2	PA4109	NP_252798.1	4592990	4593880	-	891	ampR	transcriptional regulator AmpR	1	2	1	2	1	1	0	0	1.000	0.0
NC_002516.2	PA4265	NP_252955.1	4767811	4769004	-	1194	tufA	elongation factor Tu	1	2	1	1	1	1	1	2	1.000	1.0
NC_002516.2	PA4306	NP_252996.1	4830964	4831182	+	219	flp	type IVb pilin Flp	1	2	1	1	1	3	0	0	1.000	0.0
NC_002516.2	PA4841	NP_253528.1	5434116	5434652	-	537	PA4841	hypothetical protein	1	2	1	17	0	0	0	0	1.000	0.0
NC_002516.2	PA5425	NP_254112.1	6105159	6106241	-	1083	purK	5-(carboxyamino)imidazole ribonucleotide synthase	1	2	1	4	0	0	0	0	1.000	0.0
NC_002516.2	PA0555	NP_249246.1	613338	614402	+	1065	fda	fructose-1%2C6-bisphosphate aldolase	1	1	1	4	0	0	0	0	1.000	0.0
NC_002516.2	PA0907	NP_249598.1	992714	993244	+	531	PA0907	hypothetical protein	1	1	1	21	2	2	0	0	1.000	0.0
NC_002516.2	PA1375	NP_250066.1	1491913	1493055	+	1143	pdxB	erythronate-4-phosphate dehydrogenase	1	1	1	4	2	8	0	0	1.000	0.0
NC_002516.2	PA2460	NP_251150.1	2760323	2760619	-	297	PA2460	hypothetical protein	1	1	1	1	2	18	0	0	1.000	0.0
NC_002516.2	PA2487	NP_251177.1	2803860	2804132	-	273	PA2487	hypothetical protein	1	1	1	9	2	20	0	0	1.000	0.0
NC_002516.2	PA2646	NP_251336.1	2992548	2992856	+	309	nuoK	NADH-quinone oxidoreductase subunit K	1	1	1	17	1	5	1	64	1.000	10.7
NC_002516.2	PA2779	NP_251469.1	3137044	3137442	-	399	PA2779	hypothetical protein	1	1	1	9	2	15	0	0	1.000	0.0
NC_002516.2	PA2947	NP_251637.1	3307085	3307513	+	429	PA2947	hypothetical protein	1	1	1	5	1	7	0	0	1.000	0.0
NC_002516.2	PA3273	NP_251963.2	3667924	3668307	-	384	PA3273	hypothetical protein	1	1	1	17	1	3	0	0	1.000	0.0
NC_002516.2	PA3989	NP_252678.1	4470274	4471311	+	1038	holA	DNA polymerase III subunit delta	1	1	1	13	0	0	0	0	1.000	0.0
NC_002516.2	PA4405	NP_253095.1	4937820	4938215	+	396	PA4405	hypothetical protein	1	1	1	3	0	0	0	0	1.000	0.0
NC_002516.2	PA4451	NP_253141.1	4985491	4985730	-	240	PA4451	hypothetical protein	1	1	1	6	1	3	0	0	1.000	0.0
NC_002516.2	PA4668	NP_253357.1	5236774	5237391	+	618	PA4668	molecular chaperone LolB	1	1	1	13	1	12	0	0	1.000	0.0
NC_002516.2	PA5079	NP_253766.1	5718882	5719319	-	438	PA5079	D-tyrosyl-tRNA(Tyr) deacylase	1	1	1	6	2	7	0	0	1.000	0.0
NC_002516.2	PA0001	NP_064721.1	483	2027	+	1545	dnaA	chromosome replication initiator DnaA	0	0	0	0	0	0	0	0	1.000	0.0
NC_002516.2	PA0002	NP_064722.1	2056	3159	+	1104	dnaN	DNA polymerase III subunit beta	0	0	0	0	0	0	0	0	1.000	0.0
NC_002516.2	PA0004	NP_064724.1	4275	6695	+	2421	gyrB	DNA gyrase subunit B	0	0	0	0	0	0	0	0	1.000	0.0
NC_002516.2	PA0008	NP_064728.1	10434	12488	-	2055	glyS	glycine--tRNA ligase subunit beta	0	0	0	0	0	0	0	0	1.000	0.0
NC_002516.2	PA0018	NP_248708.1	20068	21012	-	945	fmt	methionyl-tRNA formyltransferase	0	0	0	0	0	0	0	0	1.000	0.0
NC_002516.2	PA0022	NP_248712.1	24001	24558	+	558	PA0022	threonylcarbamoyl-AMP synthase	0	0	0	0	0	0	0	0	1.000	0.0
NC_002516.2	PA0024	NP_248714.1	25736	26653	+	918	hemF	coproporphyrinogen III oxidase	0	0	0	0	0	0	0	0	1.000	0.0
NC_002516.2	PA0025	NP_248715.1	26711	27535	+	825	aroE	shikimate dehydrogenase	0	0	0	0	0	0	0	0	1.000	0.0
NC_002516.2	PA0033	NP_248723.1	35905	36270	-	366	PA0033	hypothetical protein	0	0	0	0	1	6	0	0	1.000	0.0
NC_002516.2	PA0050	NP_248740.1	65339	65479	+	141	PA0050	hypothetical protein	0	0	0	0	0	0	0	0	1.000	0.0
NC_002516.2	PA0114	NP_248804.1	135259	135894	+	636	senC	cytochrome c oxidase assembly protein SenC	0	0	0	0	1	2	0	0	1.000	0.0
NC_002516.2	PA0125	NP_248815.1	143845	144072	-	228	PA0125	hypothetical protein	0	0	0	0	1	8	0	0	1.000	0.0
NC_002516.2	PA0160	NP_248850.1	183822	184007	+	186	PA0160	hypothetical protein	0	0	0	0	1	2	0	0	1.000	0.0
NC_002516.2	PA0210	NP_248901.1	239779	240078	+	300	mdcC	malonate decarboxylase acyl carrier protein	0	0	0	0	0	0	0	0	1.000	0.0
NC_002516.2	PA0213	NP_248904.1	241753	242445	+	693	PA0213	phosphoribosyl-dephospho-CoA transferase	0	0	0	0	0	0	0	0	1.000	0.0
NC_002516.2	PA0284	NP_248975.1	317966	318148	-	183	PA0284	hypothetical protein	0	0	0	0	0	0	0	0	1.000	0.0
NC_002516.2	PA0330	NP_249021.1	371162	371833	-	672	rpiA	ribose-5-phosphate isomerase A	0	0	0	0	0	0	0	0	1.000	0.0
NC_002516.2	PA0342	NP_249033.1	384733	385527	+	795	thyA	thymidylate synthase	0	0	0	0	0	0	0	0	1.000	0.0
NC_002516.2	PA0350	NP_249041.1	393308	393814	+	507	folA	dihydrofolate reductase	0	0	0	0	0	0	0	0	1.000	0.0
NC_002516.2	PA0373	NP_249064.1	417527	418894	+	1368	ftsY	signal recognition particle receptor FtsY	0	0	0	0	0	0	0	0	1.000	0.0
NC_002516.2	PA0404	NP_249095.1	446339	446773	-	435	PA0404	Holliday junction resolvase	0	0	0	0	0	0	0	0	1.000	0.0
NC_002516.2	PA0420	NP_249111.1	466833	468236	-	1404	bioA	adenosylmethionine--8-amino-7-oxononanoate aminotransferase BioA	0	0	0	0	0	0	0	0	1.000	0.0
NC_002516.2	PA0432	NP_249123.1	482706	484115	-	1410	sahH	adenosylhomocysteinase	0	0	0	0	0	0	0	0	1.000	0.0
NC_002516.2	PA0442	NP_249133.1	496362	496478	-	117	PA0442	hypothetical protein	0	0	0	0	0	0	0	0	1.000	0.0
NC_002516.2	PA0466	NP_249157.1	526877	527179	+	303	PA0466	hypothetical protein	0	0	0	0	0	0	0	0	1.000	0.0
NC_002516.2	PA0502	NP_249193.1	562006	562728	+	723	PA0502	biotin biosynthesis protein BioH	0	0	0	0	0	0	0	0	1.000	0.0
NC_002516.2	PA0503	NP_249194.1	562721	563545	+	825	PA0503	biotin synthesis protein BioC	0	0	0	0	0	0	0	0	1.000	0.0
NC_002516.2	PA0517	NP_249208.1	577673	578032	-	360	nirC	cytochrome c55X	0	0	0	0	0	0	0	0	1.000	0.0
NC_002516.2	PA0546	NP_249237.1	603706	604896	-	1191	metK	S-adenosylmethionine synthetase	0	0	0	0	0	0	0	0	1.000	0.0
NC_002516.2	PA0548	NP_249239.1	606160	608157	+	1998	tktA	transketolase	0	0	0	0	0	0	0	0	1.000	0.0
NC_002516.2	PA0552	NP_249243.1	611281	612444	+	1164	pgk	phosphoglycerate kinase	0	0	0	0	0	0	0	0	1.000	0.0
NC_002516.2	PA0576	NP_249267.1	634371	636224	-	1854	rpoD	RNA polymerase sigma factor RpoD	0	0	0	0	0	0	0	0	1.000	0.0
NC_002516.2	PA0577	NP_249268.1	636304	638298	-	1995	dnaG	DNA primase	0	0	0	0	0	0	0	0	1.000	0.0
NC_002516.2	PA0579	NP_249270.1	638900	639115	-	216	rpsU	30S ribosomal protein S21	0	0	0	0	0	0	0	0	1.000	0.0
NC_002516.2	PA0580	NP_249271.1	639316	640341	+	1026	gcp	tRNA N6-adenosine threonylcarbamoyltransferase	0	0	0	0	0	0	0	0	1.000	0.0
NC_002516.2	PA0582	NP_249273.1	641073	641426	+	354	folB	dihydroneopterin aldolase	0	0	0	0	0	0	0	0	1.000	0.0
NC_002516.2	PA0593	NP_249284.1	651497	652483	-	987	pdxA	4-hydroxythreonine-4-phosphate dehydrogenase	0	0	0	0	0	0	0	0	1.000	0.0
NC_002516.2	PA0594	NP_249285.1	652480	653772	-	1293	surA	chaperone SurA	0	0	0	0	1	28	0	0	1.000	0.0
NC_002516.2	PA0607	NP_249298.1	669415	670089	+	675	rpe	ribulose-phosphate 3-epimerase	0	0	0	0	0	0	0	0	1.000	0.0
NC_002516.2	PA0611	NP_249302.1	673191	673961	-	771	prtR	HTH-type transcriptional regulator PrtR	0	0	0	0	0	0	0	0	1.000	0.0
NC_002516.2	PA0612	NP_249303.1	674419	674619	+	201	ptrB	repressor PtrB	0	0	0	0	0	0	0	0	1.000	0.0
NC_002516.2	PA0614	NP_249305.1	675390	675839	+	450	PA0614	hypothetical protein	0	0	0	0	1	2	0	0	1.000	0.0
NC_002516.2	PA0661	NP_249352.1	714264	714686	-	423	PA0661	hypothetical protein	0	0	0	0	0	0	0	0	1.000	0.0
NC_002516.2	PA0678	NP_249369.1	737081	737530	-	450	PA0678	HxcU pseudopilin	0	0	0	0	1	1	0	0	1.000	0.0
NC_002516.2	PA0681	NP_249372.1	738719	739168	+	450	PA0681	HxcT pseudopilin	0	0	0	0	0	0	0	0	1.000	0.0
NC_002516.2	PA0694	NP_249385.1	767173	767592	+	420	exbD2	transporter ExbD	0	0	0	0	0	0	0	0	1.000	0.0
NC_002516.2	PA0712	NP_249403.1	783576	783833	-	258	PA0712	hypothetical protein	0	0	0	0	1	4	0	0	1.000	0.0
NC_002516.2	PA0759	NP_249450.1	827400	828344	-	945	PA0759	hypothetical protein	0	0	0	0	0	0	0	0	1.000	0.0
NC_002516.2	PA0760	NP_249451.1	828617	828871	+	255	PA0760	hypothetical protein	0	0	0	0	0	0	0	0	1.000	0.0
NC_002516.2	PA0771	NP_249462.1	839407	840324	+	918	era	GTPase Era	0	0	0	0	0	0	0	0	1.000	0.0
NC_002516.2	PA0773	NP_249464.1	841079	841825	+	747	pdxJ	pyridoxine 5'-phosphate synthase	0	0	0	0	0	0	0	0	1.000	0.0
NC_002516.2	PA0802	NP_249493.1	881077	881400	+	324	PA0802	hypothetical protein	0	0	0	0	0	0	0	0	1.000	0.0
NC_002516.2	PA0823	NP_249514.1	898908	899141	-	234	PA0823	hypothetical protein	0	0	0	0	0	0	0	0	1.000	0.0
NC_002516.2	PA0825	NP_249516.1	899830	900165	-	336	PA0825	hypothetical protein	0	0	0	0	1	4	0	0	1.000	0.0
NC_002516.2	PA0883	NP_249574.1	965585	966412	+	828	PA0883	acyl-CoA lyase subunit beta	0	0	0	0	1	4	0	0	1.000	0.0
NC_002516.2	PA0903	NP_249594.1	986818	989442	+	2625	alaS	alanine--tRNA ligase	0	0	0	0	0	0	0	0	1.000	0.0
NC_002516.2	PA0947	NP_249638.1	1035277	1035981	+	705	PA0947	DNA replication initiation factor	0	0	0	0	0	0	0	0	1.000	0.0
NC_002516.2	PA0956	NP_249647.1	1041689	1043404	-	1716	proS	proline--tRNA ligase	0	0	0	0	0	0	0	0	1.000	0.0
NC_002516.2	PA0963	NP_249654.1	1048459	1050234	+	1776	aspS	aspartate--tRNA ligase	0	0	0	0	0	0	0	0	1.000	0.0
NC_002516.2	PA0966	NP_249657.1	1051673	1052278	+	606	ruvA	Holliday junction ATP-dependent DNA helicase RuvA	0	0	0	0	0	0	0	0	1.000	0.0
NC_002516.2	PA0969	NP_249660.1	1053848	1054543	+	696	tolQ	translocation protein TolQ	0	0	0	0	0	0	0	0	1.000	0.0
NC_002516.2	PA0970	NP_249661.1	1054566	1055006	+	441	tolR	translocation protein TolR	0	0	0	0	0	0	0	0	1.000	0.0
NC_002516.2	PA0971	NP_249662.1	1055009	1056052	+	1044	tolA	translocation protein TolA	0	0	0	0	0	0	0	0	1.000	0.0
NC_002516.2	PA0973	NP_249664.1	1057400	1057906	+	507	oprL	peptidoglycan associated lipoprotein OprL	0	0	0	0	0	0	0	0	1.000	0.0
NC_002516.2	PA0984	NP_249675.1	1065970	1066296	+	327	PA0984	colicin immunity protein	0	0	0	0	0	0	0	0	1.000	0.0
NC_002516.2	PA1010	NP_249701.1	1093251	1094129	+	879	dapA	4-hydroxy-tetrahydrodipicolinate synthase	0	0	0	0	0	0	0	0	1.000	0.0
NC_002516.2	PA1013	NP_249704.1	1096063	1096773	+	711	purC	phosphoribosylaminoimidazole-succinocarboxamide synthase	0	0	0	0	0	0	0	0	1.000	0.0
NC_002516.2	PA1045	NP_249736.1	1129451	1131595	+	2145	PA1045	ATP-dependent DNA helicase DinG	0	0	0	0	0	0	0	0	1.000	0.0
NC_002516.2	PA1089	NP_249780.1	1176380	1176982	+	603	PA1089	hypothetical protein	0	0	0	0	0	0	0	0	1.000	0.0
NC_002516.2	PA1100	NP_249791.1	1192053	1192382	+	330	fliE	flagellar hook-basal body complex protein FliE	0	0	0	0	0	0	0	0	1.000	0.0
NC_002516.2	PA1112b	YP_008719741.1	1205107	1205298	-	192	PA1112b	hypothetical protein	0	0	0	0	1	1	0	0	1.000	0.0
NC_002516.2	PA1117	NP_249808.1	1211407	1211781	-	375	PA1117	hypothetical protein	0	0	0	0	0	0	0	0	1.000	0.0
NC_002516.2	PA1151	NP_249842.1	1245665	1245928	+	264	imm2	pyocin-S2 immunity protein	0	0	0	0	0	0	0	0	1.000	0.0
NC_002516.2	PA1155	NP_249846.1	1249907	1251154	-	1248	nrdB	ribonucleotide-diphosphate reductase subunit beta	0	0	0	0	0	0	0	0	1.000	0.0
NC_002516.2	PA1156	NP_249847.1	1251418	1254309	-	2892	nrdA	ribonucleotide-diphosphate reductase subunit alpha	0	0	0	0	0	0	0	0	1.000	0.0
NC_002516.2	PA1159	NP_249850.1	1257772	1257981	+	210	PA1159	cold-shock protein	0	0	0	0	0	0	0	0	1.000	0.0
NC_002516.2	PA1162	NP_249853.1	1259291	1260442	-	1152	dapE	succinyl-diaminopimelate desuccinylase	0	0	0	0	0	0	0	0	1.000	0.0
NC_002516.2	PA1165	NP_249856.1	1264191	1264919	-	729	pcpS	4'-phosphopantetheinyl transferase	0	0	0	0	0	0	0	0	1.000	0.0
NC_002516.2	PA1176	NP_249867.1	1276117	1276608	-	492	napF	ferredoxin protein NapF	0	0	0	0	0	0	0	0	1.000	0.0
NC_002516.2	PA1274	NP_249965.1	1385670	1386326	+	657	PA1274	5%2C6-dimethylbenzimidazole synthase	0	0	0	0	0	0	0	0	1.000	0.0
NC_002516.2	PA1381	NP_250072.1	1498338	1498829	+	492	PA1381	hypothetical protein	0	0	0	0	1	5	1	223	1.000	37.2
NC_002516.2	PA1394	NP_250085.1	1516433	1516687	+	255	PA1394	hypothetical protein	0	0	0	0	0	0	0	0	1.000	0.0
NC_002516.2	PA1414	NP_250105.1	1538683	1538916	+	234	PA1414	hypothetical protein	0	0	0	0	0	0	0	0	1.000	0.0
NC_002516.2	PA1475	NP_250166.1	1602179	1602880	+	702	ccmA	cytochrome c biogenesis ATP-binding export protein CcmA	0	0	0	0	0	0	0	0	1.000	0.0
NC_002516.2	PA1476	NP_250167.1	1602877	1603548	+	672	ccmB	heme exporter protein CcmB	0	0	0	0	0	0	0	0	1.000	0.0
NC_002516.2	PA1477	NP_250168.1	1603671	1604429	+	759	ccmC	heme exporter protein CcmC	0	0	0	0	0	0	0	0	1.000	0.0
NC_002516.2	PA1478	NP_250169.1	1604426	1604602	+	177	PA1478	heme exporter protein CcmD	0	0	0	0	0	0	0	0	1.000	0.0
NC_002516.2	PA1480	NP_250171.1	1605088	1607061	+	1974	ccmF	cytochrome c-type biogenesis protein CcmF	0	0	0	0	0	0	0	0	1.000	0.0
[truncated: 3,576 more rows]
